# Supplementary material for: Quantitative determination of fluorescence labeling implemented in cell cultures
Source: BMC Biol. 2023 Sep 12;21:190. doi: 10.1186/s12915-023-01685-0 (PMC10496409; doi:10.1186/s12915-023-01685-0)
Supplement: Supplementary file 7 — Additional file 7: Source Data Figure 2. Source data for results in Figure 2. [file 12915_2023_1685_MOESM7_ESM.xlsx]

## Sheet: Fig2B-565-100nM-2uM-20min-635
singMol	BackAreaSpot	areaCell	I-inCellMean	I-inCellTot	areaOutCell	I-outCellMean	I-outCellTot	Iout/areaout	num	den	Nspot	ratio
6016.33	1767.57	176.282	4642.34	31967169	573.901	1642.6	36823758	64164	2.06562e+07	4248.76	4861.71
6395.68	2419.75	176.282	1581.62	10891023	573.901	794.345	17807633	31029.1	5.42115e+06	3975.93	1363.49	3.56563	2.87764
6016.33	1767.57	186.522	3312.17	24132462	726.579	1410.26	40026125	55088.5	1.38573e+07	4248.76	3261.48		1.01722
6395.68	2419.75	186.522	1993.1	14521721	584.32	978.176	22326864	38210	7.39472e+06	3975.93	1859.87	1.75361	0.246712
6016.33	1767.57	165.888	4773.36	30931356	530.995	1377.14	28564570	53794.4	2.20075e+07	4248.76	5179.75
6395.68	2419.75	165.888	2098.88	13600720	530.995	819.565	16999426	32014.3	8.28993e+06	3975.93	2085.03	2.48426
6016.33	1767.57	142.592	3061.53	17052693	332.006	1689.14	21906417	65982	7.64419e+06	4248.76	1799.16
6395.68	2419.75	142.592	1385.12	7715128	332.006	935.729	12135468	36552	2.50311e+06	3975.93	629.567	2.85778
6016.33	1767.57	107.878	4728.19	19924608	485.658	1477.23	28024511	57704.2	1.36996e+07	4248.76	3224.38
6395.68	2419.75	107.878	1781.88	7508833	485.658	895.956	16997177	34998.2	3.73329e+06	3975.93	938.974	3.43394
6016.33	1767.57	49.28	2286.55	4401607	371.533	1175.62	17061732	45922.5	2.13855e+06	4248.76	503.334
6395.68	2419.75	49.28	1206.14	2321828	371.533	770.687	11184974	30104.9	838257	3975.93	210.833	2.38736
6016.33	1767.57	89.37	3983.74	13907244	329.574	1342.1	17278134	52425.7	9.22196e+06	4248.76	2170.51
6395.68	2419.75	89.37	2099.87	7330654	329.574	1003.43	12918100	39196.4	3.82768e+06	3975.93	962.712	2.25458
6016.33	1767.57	134.502	3297.96	17327461	329.574	1342.1	17278134	52425.7	1.02761e+07	4248.76	2418.62
6395.68	2419.75	134.502	1731.04	9094861	329.574	1003.43	12918100	39196.4	3.82287e+06	3975.93	961.504	2.51545
6016.33	1767.57	332.954	5980.69	77784865	347.904	1267.52	17225538	49512.3	6.12995e+07	4248.76	14427.6
6395.68	2419.75	332.954	2662.94	34634185	347.904	824.769	11208607	32217.5	2.39072e+07	3975.93	6012.99	2.39941
6016.33	1767.57	166.067	1690.83	10968397	431.821	1033.11	17426532	40355.9	4.26661e+06	4248.76	1004.2
6395.68	2419.75	166.067	1043.94	6772072	431.821	692.164	11675424	27037.6	2.28201e+06	3975.93	573.957	1.74961
6016.33	1767.57	98.381	2278.64	8756810	431.821	1033.11	17426532	40355.9	4.78655e+06	4248.76	1126.58
6395.68	2419.75	98.381	1641.91	6309853	431.821	692.164	11675424	27037.6	3.64986e+06	3975.93	917.99	1.22722
6016.33	1767.57	221.005	1987.98	17162223	821.402	1275.86	40937267	49838.3	6.14771e+06	4248.76	1446.94
6395.68	2419.75	221.005	888.968	7674459	535.936	710.62	14876825	27758.6	1.53967e+06	3975.93	387.249	3.73647
6016.33	1767.57	219.238	2035.97	17436093	765.67	1224.57	36625697	47834.8	6.94888e+06	4248.76	1635.51
6395.68	2419.75	219.238	921.139	7888634	341.53	700.648	9347342	27369	1.8883e+06	3975.93	474.934	3.44366
6016.33	1767.57	467.968	1875.36	34281498	447.437	1116.6	19516005	43617.3	1.387e+07	4248.76	3264.48
6395.68	2419.75	467.968	868.011	15867249	512.973	730.821	14644187	28547.7	2.50785e+06	3975.93	630.758	5.17549
6016.33	1767.57	123.827	4724.69	22853306	574.797	2478.8	55656401	96827.9	1.08634e+07	4248.76	2556.84
6395.68	2419.75	123.827	1432.59	6929423	574.797	968.121	21737223	37817.2	2.24663e+06	3975.93	565.058	4.52492
6016.33	1767.57	101.376	4560.32	18058855	574.797	2478.8	55656401	96827.9	8.24283e+06	4248.76	1940.06
6395.68	2419.75	101.376	1603.69	6350606	574.797	968.121	21737223	37817.2	2.51685e+06	3975.93	633.021	3.06476
6016.33	1767.57	198.63	3074.75	23857002	492.365	1326.17	25506260	51803.6	1.35673e+07	4248.76	3193.23
6395.68	2419.75	198.63	1406.27	10911261	481.178	708.697	13320662	27683.4	5.4125e+06	3975.93	1361.32	2.34569

## Sheet: Fig2B-635-565-100nM-2uM-20min
singMol	BackAreaSpot	areaCell	I-inCellMean	I-inCellTot	areaOutCell	I-outCellMean	I-outCellTot	Iout/areaout	num	den	Nspot	ratio
5502.46	2051.34	167.757	1165.35	7636510	436.403	661.333	11273748	25833.3	3.30279e+06	3451.12	957.019	0.528429	1.07897
6391.68	2055.67	167.757	2425.67	15895416	436.403	1227.32	20922092	47942.1	7.85279e+06	4336.01	1811.06		0.419051
5502.46	2051.34	106.624	1564.47	6516004	776.909	649.493	19710827	25370.8	3.81086e+06	3451.12	1104.24	0.804812	0.0937026
6391.68	2055.67	106.624	2816.29	11729848	410.01	1387.91	22228776	54215.2	5.94921e+06	4336.01	1372.05
5502.46	2051.34	63.13	985.337	2429842	604.416	649.459	15333738	25369.5	828265	3451.12	239.999	0.724809
6391.68	2055.67	63.13	1602.06	3950687	604.416	1019.84	24078483	39837.6	1.43574e+06	4336.01	331.12
5502.46	2051.34	323.072	3147.73	39724358	273.869	827.829	8856113	32337	2.92772e+07	3451.12	8483.39	1.02823
6391.68	2055.67	323.072	4008.72	50589985	273.869	1174.01	12559581	45859.8	3.5774e+07	4336.01	8250.44
5502.46	2051.34	151.398	1516.88	8970855	273.869	827.829	8856113	32337	4.07509e+06	3451.12	1180.8	0.869476
6391.68	2055.67	151.398	2169.71	12831657	273.869	1174.01	12559581	45859.8	5.88857e+06	4336.01	1358.06
5502.46	2051.34	156.749	1143.61	7002298	726.016	727.585	20634310	28421.3	2.54729e+06	3451.12	738.106	1.31175
6391.68	2055.67	156.749	2029.52	12426723	726.016	1631.04	46256411	63712.7	2.43983e+06	4336.01	562.69
5502.46	2051.34	110.822	1109.4	4802613	535.27	644.653	13479049	25181.8	2.01192e+06	3451.12	582.976	1.07497
6391.68	2055.67	110.822	1698.81	7354167	535.27	1155.62	24162881	45141.5	2.3515e+06	4336.01	542.319
5502.46	2051.34	98.125	1314.64	5039001	500.608	660.409	12914295	25797.2	2.50765e+06	3451.12	726.619	0.908754
6391.68	2055.67	98.125	2151.72	8247561	271.974	1247.21	13250396	48719.3	3.46697e+06	4336.01	799.578
5502.46	2051.34	231.501	2939.24	26579540	694.784	652.866	17718791	25502.6	2.06757e+07	3451.12	5991.01	0.864767
6391.68	2055.67	231.501	4541.41	41067963	694.784	1219.57	33099204	47639.6	3.00394e+07	4336.01	6927.88
5502.46	2051.34	112.973	2829.58	12486931	937.165	722.907	26464169	28238.5	9.29674e+06	3451.12	2693.83	0.942453
6391.68	2055.67	112.973	4261.28	18805040	937.165	1452.83	53185062	56751	1.23937e+07	4336.01	2858.32
5502.46	2051.34	284.058	1703.4	18900916	944.154	645.308	23799602	25207.3	1.17406e+07	3451.12	3401.96	0.726174
6391.68	2055.67	284.058	3106.79	34472976	944.154	1276.11	47064259	49848.1	2.03132e+07	4336.01	4684.78
5502.46	2051.34	355.814	2186.14	30385132	712.038	648.028	18024245	25313.6	2.13782e+07	3451.12	6194.57	1.13509
6391.68	2055.67	355.686	2941.02	40862556	712.038	1237.9	34431048	48355.6	2.36631e+07	4336.01	5457.36
5502.46	2051.34	139.75	1196.44	6531393	653.747	569.54	14544336	22247.7	3.42228e+06	3451.12	991.645	0.637901
6391.68	2055.67	139.853	2229.23	12178273	653.747	995.378	25418971	38882	6.74051e+06	4336.01	1554.54
5502.46	2051.34	116.582	1299.12	5916190	434.202	598.168	10145519	23365.9	3.19215e+06	3451.12	924.96	1.9991
6391.68	2055.67	116.582	1407.62	6410325	434.202	967.089	16402792	37776.9	2.00622e+06	4336.01	462.689
5502.46	2051.34	198.195	1519.16	11761355	377.446	661.004	9745844	25820.5	6.64386e+06	3451.12	1925.13	2.01837
6391.68	2055.67	197.504	2206.91	17026327	377.446	1670.85	24635008	65267.6	4.13571e+06	4336.01	953.806
5502.46	2051.34	532.992	1762.37	36692463	377.446	661.004	9745844	25820.5	2.29303e+07	3451.12	6644.32	1.78873
6391.68	2055.67	532.992	2444.45	50893455	377.446	1670.85	24635008	65267.6	1.61063e+07	4336.01	3714.55
5502.46	2051.34	139.366	2226.63	12121793	523.853	588.97	12052100	23006.6	8.91545e+06	3451.12	2583.35	1.04835
6391.68	2055.67	139.059	2846.61	15462789	523.853	879.591	17999069	34359	1.06849e+07	4336.01	2464.22
5502.46	2051.34	414.669	1872.59	30332253	745.267	765.267	22278461	29893.3	1.79364e+07	3451.12	5197.29	0.915789
6391.68	2055.67	414.72	3038.41	49222154	745.267	1519.41	44233082	59352	2.46077e+07	4336.01	5675.2
5502.46	2051.34	117.274	1841.92	8437821	809.677	616.031	19483824	24063.7	5.61577e+06	3451.12	1627.23	0.964955
6391.68	2055.67	117.683	2693.01	12379764	809.677	1102.42	34867396	43063.3	7.31194e+06	4336.01	1686.33
5502.46	2051.34	140.749	1580.86	8691571	997.222	620.364	24165653	24233	5.2808e+06	3451.12	1530.17	1.28643
6391.68	2055.67	140.749	1801.84	9906537	997.222	863.765	33647086	33740.8	5.15755e+06	4336.01	1189.47

## Sheet: Fig2B-565-100nM-10uM-10min-635
singMol	BackAreaSpot	areaCell	I-inCellMean	I-inCellTot	areaOutCell	I-outCellMean	I-outCellTot	Iout/areaout	num	den	Nspot	ratio
9591	2398	324.224	3097.14	39225258	810.214	1581.1	50040061	61761.5	1.92007e+07	7193	2669.36
8827	2807	324.224	920.17	11653958	580.941	809.904	18379152	31636.9	1.39653e+06	6020	231.981	11.5068	10.3546
9591	2398	281.6	2338.01	25718148	636.262	1189.88	29573251	46479.7	1.26295e+07	7193	1755.8		4.86438
8827	2807	281.6	727.935	8007289	677.427	660.791	17485859	25812.2	738583	6020	122.688	14.3111	0.972876
9591	2398	124.083	4257.46	20635910	1039.49	1116.08	45318330	43596.8	1.52263e+07	7193	2116.82
8827	2807	124.083	1119.05	5424045	256.64	808.784	8108055	31593.1	1.50388e+06	6020	249.814	8.4736
9591	2398	33.664	4567.47	6006225	1039.49	1116.08	45318330	43596.8	4.53858e+06	7193	630.972
8827	2807	33.664	943.176	1240276	1039.49	696.649	28287446	27212.9	324182	6020	53.8509	11.717
9591	2398	116.07	3258.24	14772839	916.352	926.373	33159512	36186.4	1.05727e+07	7193	1469.86
8827	2807	116.07	922.489	4182565	565.683	646.787	14292056	25265.1	1.25004e+06	6020	207.648	7.0786
9591	2398	95.923	3468.4	12996080	916.352	926.373	33159512	36186.4	9.52497e+06	7193	1324.2
8827	2807	95.923	896.343	3358599	565.683	646.787	14292056	25265.1	935092	6020	155.331	8.52503
9591	2398	19.328	7263.74	5484121	916.352	926.373	33159512	36186.4	4.78471e+06	7193	665.19
8827	2807	19.328	1278.76	965466	565.683	646.787	14292056	25265.1	477142	6020	79.2594	8.39257
9591	2398	31.539	3720.82	4584052	1007.82	1021.28	40205650	39893.6	3.32585e+06	7193	462.373
8827	2807	31.539	874.216	1077034	1007.82	652.626	25692599	25493.2	273003	6020	45.3494	10.1958
9591	2398	52.506	7671.41	15734068	1012.35	1085.25	42916309	42392.7	1.35082e+07	7193	1877.96
8827	2807	52.506	1425.36	2923411	1012.35	669.052	26457661	26134.8	1.55117e+06	6020	257.67	7.28825
9591	2398	251.802	3582.92	35241609	740.634	1214.27	35130157	47432.5	2.3298e+07	7193	3238.98
8827	2807	251.802	972.703	9567504	620.57	735.753	17835388	28740.3	2.33063e+06	6020	387.148	8.36626
9591	2398	148.173	9608.6	55614557	764.416	1038.26	31002476	40557.1	4.96051e+07	7193	6896.3
8827	2807	148.173	1766.07	10222013	764.416	678.781	20268402	26514.9	6.29322e+06	6020	1045.39	6.5969
9591	2398	73.933	6703.45	19359566	892.237	1133.34	39500237	44271	1.60865e+07	7193	2236.41
8827	2807	73.933	1156.36	3339557	892.237	606.333	21132516	23684.9	1.58846e+06	6020	263.864	8.47559
9591	2398	24.422	6831.72	6517460	892.237	1133.34	39500237	44271	5.43627e+06	7193	755.773
8827	2807	24.422	1031.22	983788	892.237	606.333	21132516	23684.9	405356	6020	67.3349	11.2241
9591	2398	235.418	2591.37	23830225	462.259	1146.81	20707855	44797.1	1.32842e+07	7193	1846.82
8827	2807	235.418	800.537	7361740	462.259	677.965	12242005	26483	1.12717e+06	6020	187.237	9.86356
9591	2398	267.264	2368.8	24730255	1022.03	1041.63	41584907	40688.6	1.38557e+07	7193	1926.27
8827	2807	267.264	961.636	10039478	319.923	820.915	10258977	32067	1.46912e+06	6020	244.04	7.89327
9591	2398	389.402	6171.78	93878930	824.09	1180.76	38009727	46123.3	7.59184e+07	7193	10554.5
8827	2807	389.402	1346.34	20479241	597.299	884.519	20637587	34551.5	7.02481e+06	6020	1166.91	9.0448
9591	2398	276.736	3854.95	41671956	695.322	1016.76	27616181	39717.1	3.06808e+07	7193	4265.37
8827	2807	276.736	1126.83	12181008	484.429	782.92	14815190	30582.8	3.71765e+06	6020	617.55	6.90692
9591	2398	293.606	3299.81	37845520	695.322	1016.76	27616181	39717.1	2.61843e+07	7193	3640.25
8827	2807	293.606	959.598	11005632	484.429	782.92	14815190	30582.8	2.02634e+06	6020	336.602	10.8147
9591	2398	191.59	2994.95	22414182	683.162	818.025	21829818	31954.1	1.62921e+07	7193	2264.99
8827	2807	191.59	961.313	7194469	683.162	572.726	15283754	22372.1	2.9082e+06	6020	483.09	4.68855
9591	2398	258.842	14107.5	142640716	755.84	2528.91	74666174	98785.7	1.17071e+08	7193	16275.7
8827	2807	258.842	2017.72	20401197	755.84	1013.32	29918369	39582.9	1.01555e+07	6020	1686.96	9.64795
9591	2398	242.995	7610.95	72243152	775.347	1441.47	43657882	56307.5	5.85607e+07	7193	8141.35
8827	2807	242.995	1215.48	11537362	775.347	655.08	19840413	25589.1	5.31934e+06	6020	883.612	9.21371
9591	2398	262.912	2337.6	24007121	620.646	890.056	21578528	34767.9	1.48662e+07	7193	2066.76
8827	2807	262.912	957.358	9832066	620.646	816.272	19789688	31885.6	1.44895e+06	6020	240.69	8.58684
9591	2398	116.096	3243.01	14707051	941.619	1181.97	43475356	46170.9	9.3468e+06	7193	1299.43
8827	2807	116.096	1012.64	4592330	293.248	929.911	10652130	36324.6	375184	6020	62.3229	20.85
9591	2398	130.509	3231.78	16475631	941.619	1181.97	43475356	46170.9	1.04499e+07	7193	1452.79
8827	2807	130.509	1002.72	5111860	263.296	942.471	9693316	36815.3	307135	6020	51.019	28.4754
9591	2398	421.99	3227.86	53207987	890.291	1327.09	46152139	51839.4	3.13323e+07	7193	4355.94
8827	2807	421.99	924.493	15239348	679.987	776.192	20617203	30320	2.44461e+06	6020	406.082	10.7268

## Sheet: Fig2B-635-565-100nM-10uM-10min
singMol	BackAreaSpot	areaCell	I-inCellMean	I-inCellTot	areaOutCell	I-outCellMean	I-outCellTot	Iout/areaout	num	den	Nspot	ratio
8970.71	2706.7	68.378	834.309	2228439	959.437	536.684	20113849	20964.2	794948	6264	126.907	0.61229	0.599235
12076.7	2382.74	68.378	1811.25	4837856	621.082	1059.01	25692515	41367.3	2.00924e+06	9693.99	207.267		0.184738
8970.71	2706.7	39.168	1080.08	1652525	1157.66	563.145	25465969	21997.8	790914	6264	126.263	0.440735	0.0461844
12076.7	2382.74	39.168	2903.59	4442492	1157.66	1088.45	49220618	42517.4	2.77717e+06	9693.99	286.484
8970.71	2706.7	20.48	971.74	777392	1157.66	563.145	25465969	21997.8	326876	6264	52.1833	0.45912
12076.7	2382.74	20.48	2465.71	1972568	1157.66	1088.45	49220618	42517.4	1.10181e+06	9693.99	113.659
8970.71	2706.7	174.208	1485.49	10108785	902.298	618.102	21785640	24144.6	5.9026e+06	6264	942.304	0.584351
12076.7	2382.74	174.208	4279.6	29122688	729.6	1982.44	56499489	77439	1.56322e+07	9693.99	1612.57
8970.71	2706.7	39.347	932.395	1433091	540.365	576.787	12174820	22530.7	546574	6264	87.2564	0.490282
12076.7	2382.74	39.347	2560.89	3936088	540.365	1438.41	30362058	56188.1	1.72526e+06	9693.99	177.972
8970.71	2706.7	78.182	1210.08	3695584	860.544	608.786	20464327	23780.7	1.83636e+06	6264	293.161	0.807404
12076.7	2382.74	78.182	2677.42	8176837	794.547	1524.9	47328487	59566.6	3.5198e+06	9693.99	363.091
8970.71	2706.7	122.47	1368.24	6545686	1110.58	629.701	27317680	24597.7	3.53321e+06	6264	564.049	0.743062
12076.7	2382.74	122.47	3164.59	15139392	1112.99	1626.43	70710626	63532.4	7.35858e+06	9693.99	759.087
8970.71	2706.7	65.69	1441.54	3699003	1110.58	629.701	27317680	24597.7	2.08318e+06	6264	332.564	0.716278
12076.7	2382.74	57.702	3623.25	8166808	1112.99	1626.43	70710626	63532.4	4.50086e+06	9693.99	464.294
8970.71	2706.7	88.371	1105.83	3817335	1004.52	573.649	22509398	22408.2	1.8371e+06	6264	293.279	1.0438
12076.7	2382.74	88.371	2235.51	7716978	1004.52	1446.48	56758410	56503.1	2.72374e+06	9693.99	280.972
8970.71	2706.7	180.941	1521.04	10750696	836.582	553.342	18082654	21614.9	6.83967e+06	6264	1091.9	0.351335
12076.7	2382.74	177.05	6019.47	41630645	836.582	1663.25	54353267	64970.6	3.01276e+07	9693.99	3107.86
8970.71	2706.7	177.587	1495.29	10372855	1006.85	610.846	24024571	23861.2	6.13542e+06	6264	979.473	0.635988
12076.7	2382.74	177.587	4058.8	28155919	1006.85	1906.65	74988452	74478.4	1.49295e+07	9693.99	1540.08
8970.71	2706.7	56.474	3764.4	8304273	1033.73	605.083	24433240	23636	6.96945e+06	6264	1112.62	0.473357
12076.7	2382.74	53.299	13342.6	27779340	1033.73	2398.55	96853649	93693.6	2.27856e+07	9693.99	2350.48
8970.71	2706.7	142.438	1207.54	6718764	1061.58	588.999	24424598	23007.8	3.44159e+06	6264	549.423	0.454215
12076.7	2382.74	142.438	3721.37	20705697	1061.58	1613.91	66925628	63043.4	1.17259e+07	9693.99	1209.61
8970.71	2706.7	76.211	901.387	2683430	1008.46	571.499	22513060	22324.2	982082	6264	156.782	0.809512
12076.7	2382.74	76.211	2086.66	6212002	1008.46	1456.01	57356519	56875.3	1.87748e+06	9693.99	193.675
8970.71	2706.7	91.264	940.158	3351664	1008.46	571.499	22513060	22324.2	1.31427e+06	6264	209.813	0.548704
12076.7	2382.74	91.264	2495.78	8897449	1008.46	1456.01	57356519	56875.3	3.70678e+06	9693.99	382.379
8970.71	2706.7	24.627	1450.51	1395389	693.99	618.88	16777230	24175	800031	6264	127.719	0.417324
12076.7	2382.74	24.627	4768.09	4586899	693.99	1684.14	45655395	65786.8	2.96677e+06	9693.99	306.042

## Sheet: Fig2D-500nM-03uM
	singMol	BackAreaSpot	cell	areaCell	I-inCellMean	I-inCellTot	areaOutCell	I-outCellMean	I-outCellTot	Iout/areaout	num	den	Nspot	ratio		Iin-Iout	spotDens
4248.76	6016.33	1767.57		310.554	3240.26	39307556	765.466	1810.38	54132310	70718.1	1.73458e+07	4248.76	4082.55			1429.87	13.146
3975.93	6395.68	2419.75	s004	310.554	1220.1	14801050	765.466	771.945	23081939	30154.1	5.43657e+06	3975.93	1367.37	2.98569	2.74995	448.156	4.40301
4248.76	6016.33	1767.57		57.882	19316.9	43675619	654.131	2343.98	59893282	91561.6	3.83759e+07	4248.76	9032.26		0.352103	16973	156.046
3975.93	6395.68	2419.75	s006	57.062	6881.15	15338072	654.131	1153.2	29466476	45046.8	1.27676e+07	3975.93	3211.23	2.81271	0.111345	5727.95	56.2761
4248.76	6016.33	1767.57		292.07	3815.52	43531304	828.877	2250.37	72862353	87904.9	1.78569e+07	4248.76	4202.86			1565.16	14.3899
3975.93	6395.68	2419.75	s012	292.07	1511.77	17247725	828.877	1013.12	32802851	39575.1	5.68904e+06	3975.93	1430.87	2.93727		498.643	4.89907
4248.76	6016.33	1767.57		140.621	21556.2	118408056	813.44	2277.9	72380360	88980.6	1.05896e+08	4248.76	24923.9			19278.3	177.242
3975.93	6395.68	2419.75	s022	140.621	8434.64	46331470	813.44	1057.84	33612948	41322	4.05207e+07	3975.93	10191.5	2.44555		7376.8	72.475
4248.76	6016.33	1767.57		585.344	2631.42	60167403	619.571	1163.23	28152428	45438.6	3.35702e+07	4248.76	7901.18			1468.19	13.4984
3975.93	6395.68	2419.75	s026	586.163	1033.18	23656733	619.571	641.844	15533912	25072	8.96043e+06	3975.93	2253.67	3.50592		391.336	3.84478
4248.76	6016.33	1767.57		409.165	4194.65	67043178	550.272	1665.79	35806144	65069.9	4.04189e+07	4248.76	9513.1			2528.87	23.25
3975.93	6395.68	2419.75	s034	409.165	1837.03	29361317	550.272	867.441	18645647	33884.4	1.5497e+07	3975.93	3897.71	2.44069		969.593	9.526
4248.76	6016.33	1767.57		621.389	3113.45	75572828	249.702	1701.24	16593900	66454.8	3.42785e+07	4248.76	8067.9			1412.21	12.9837
3975.93	6395.68	2419.75	s079	621.389	1205.16	29252771	249.702	724.4	7065798	28296.9	1.16694e+07	3975.93	2935.01	2.74885		480.757	4.7233
4248.76	6016.33	1767.57		174.822	13378.4	91360905	889.242	4934.95	171420436	192771	5.76602e+07	4248.76	13571.1			8443.42	77.628
3975.93	6395.68	2419.75	s073	174.822	4091.68	27942118	889.242	766.946	26640624	29958.8	2.27047e+07	3975.93	5710.53	2.3765		3324.74	32.6648
4248.76	6016.33	1767.57		367.13	3571.91	51224689	722.15	1940.2	54731142	75789.2	2.34002e+07	4248.76	5507.55			1631.7	15.0016
3975.93	6395.68	2419.75	s055	367.13	1249.99	17926129	722.15	711.393	20067690	27788.8	7.72402e+06	3975.93	1942.7	2.835		538.599	5.29158
4248.76	6016.33	1767.57		174.362	5280.94	35968505	597.274	1582.79	36928010	61827.6	2.51881e+07	4248.76	5928.35			3698.16	34.0003
3975.93	6395.68	2419.75	s097	174.515	2245.58	15308117	597.274	811.635	18936263	31704.5	9.77521e+06	3975.93	2458.6	2.41127		1433.94	14.0882

## Sheet: Fig2D-500nM-1uM
	singMovMol	BackAreaSpot	cell	areaCell	I-inCellMean	I-inCellTot	areaOutCell	I-outCellMean	I-outCellTot	Iout/areaout	num	den	Nspot	ratio
	12076.7	2382.74	S008	210.586	5971.55	49121962	394.214	2614	40252992	102109	2.76191e+07	9693.99	2849.1	6.87775	8.89764
	8970.71	2706.7	S010	210.586	1218.84	10026194	394.214	903.394	13911363	35288.9	2.59485e+06	6264	414.248		5.02871
	12076.7	2382.74	S021	80.947	6698.18	21179632	302.874	5067.69	59955873	197956	5.15565e+06	9693.99	531.84	16.7185	0.950337
	8970.71	2706.7	S023	66.918	1285.51	3360312	983.373	1209.28	46452162	47237.6	199268	6264	31.8115
	12076.7	2382.74	S026	191.053	5657.82	42224351	334.234	3002.37	39198936	117280	1.98177e+07	9693.99	2044.33	9.69182
	8970.71	2706.7	S029	191.053	1096.32	8181839	334.234	919.276	12002063	35909.2	1.32129e+06	6264	210.933
	12076.7	2382.74	S034	123.469	6369.43	30719781	479.565	4047.54	75822624	158107	1.11985e+07	9693.99	1155.2	12.8667
	8970.71	2706.7	S036	123.469	1286.32	6203936	479.565	1169.71	21912276	45692	562393	6264	89.7816
	12076.7	2382.74	S040	232.576	9804.52	89074043	528.486	4693.85	96899845	183354	4.64304e+07	9693.99	4789.61	7.76176
	8970.71	2706.7	S042	232.576	1521.19	13820036	253.363	1095.72	10844381	42801.8	3.86538e+06	6264	617.077
	12076.7	2382.74	S046-1	60.851	8187.72	19462212	290.611	6631.49	75280685	259043	3.6992e+06	9693.99	381.597	1.80034
	8970.71	2706.7	S048-1	59.981	1410.31	3304356	260.198	843.636	8574712	32954.6	1.32771e+06	6264	211.958
	12076.7	2382.74	S046-2	109.03	9337.22	39767216	290.611	6631.49	75280685	259043	1.15238e+07	9693.99	1188.76	6.9483
	8970.71	2706.7	S048-2	95.437	1131.11	4216767	260.198	843.636	8574712	32954.6	1.07168e+06	6264	171.086
	12076.7	2382.74	S046-3	47.283	8163.8	15078544	290.611	6631.49	75280685	259043	2.83022e+06	9693.99	291.957	10.3467
	8970.71	2706.7	S048-3	47.283	939.331	1734944	260.198	843.636	8574712	32954.6	176753	6264	28.2173
	12076.7	2382.74	S054	334.362	4442.04	58017447	521.779	2853.12	58152272	111450	2.07528e+07	9693.99	2140.79	7.32385
	8970.71	2706.7	S056	334.362	1160.1	15152103	521.779	1019.91	20787875	39840.4	1.83099e+06	6264	292.304
	12076.7	2382.74	S060-1	160.179	5654.96	35383078	136.32	4537.84	24164001	177259	6.98985e+06	9693.99	721.049	8.48146
	8970.71	2706.7	S062	152.192	1178.31	7005046	136.32	1088.73	5797499	42528.6	532533	6264	85.0148
	12076.7	2382.74	S060-2	69.658	7501.75	20412270	303.232	3668.91	43458238	143317	1.04291e+07	9693.99	1075.83	10.751
	8970.71	2706.7	S062	69.658	1169.3	3181653	303.232	938.924	11121555	36676.7	626826	6264	100.068
	12076.7	2382.74	S067-1	299.802	15137	177269994	626.458	1975.93	48352979	77184.7	1.5413e+08	9693.99	15899.5	7.45952
	8970.71	2706.7	S069-1	299.802	2003.07	23458001	626.458	863.003	21118548	33711	1.33514e+07	6264	2131.44
	12076.7	2382.74	S067-2	128.051	3490.68	17460378	626.458	1975.93	48352979	77184.7	7.5768e+06	9693.99	781.598	5.08723
	8970.71	2706.7	S069-2	128.051	1055.4	5279128	626.458	863.003	21118548	33711	962396	6264	153.639
	12076.7	2382.74	S084-1	151.475	1909.54	11298746	207.846	1232.97	10010490	48163	4.00325e+06	9693.99	412.962	7.41036
	8970.71	2706.7	S086-1	151.475	880.088	5207479	148.429	821.094	4760703	32073.9	349079	6264	55.7277
	12076.7	2382.74	S084-2	36.198	2013.28	2846776	207.846	1232.97	10010490	48163	1.10337e+06	9693.99	113.82	5.42626
	8970.71	2706.7	S086-2	36.198	914.006	1292405	148.429	821.094	4760703	32073.9	131392	6264	20.9758
	12076.7	2382.74	S090-1	40.346	7137.46	11248643	255.181	3820.84	38086166	149252	5.22694e+06	9693.99	539.194	10.7155
	8970.71	2706.7	S092-1	40.346	1315.96	2073949	187.802	1115.95	8186612	43591.7	315198	6264	50.3189
	12076.7	2382.74	S090-2	28.058	4080.89	4472657	291.686	2215.35	25241657	86537.1	2.0446e+06	9693.99	210.914	11.8983
	8970.71	2706.7	S092-2	28.058	1018.32	1116073	291.686	916.988	10448164	35819.9	111038	6264	17.7264
	12076.7	2382.74	S096	255.232	8588.64	85628715	277.965	4932.15	53553252	192662	3.64552e+07	9693.99	3760.6	8.08546
	8970.71	2706.7	S098	255.232	1248.4	12446521	749.491	956.177	27994003	37350.7	2.91343e+06	6264	465.107
	12076.7	2382.74	S096-2	67.891	6776.27	17970678	234.163	3700.03	33844209	144533	8.15821e+06	9693.99	841.574	6.00596
	8970.71	2706.7	S098-2	67.891	1287.14	3413508	749.491	956.177	27994003	37350.7	877733	6264	140.123
	12076.7	2382.74	S102	296.32	8409.42	97339024	674.048	5399.64	142172466	210923	3.48382e+07	9693.99	3593.8	2.39482
	8970.71	2706.7	S104	296.32	1830.14	21183841	674.048	1018.03	26804800	39766.9	9.40011e+06	6264	1500.66
	12076.7	2382.74	S114	293.786	6983.91	80147386	616.73	3671.33	88445970	143411	3.80152e+07	9693.99	3921.52	7.28281
	8970.71	2706.7	S116	294.451	1183.83	13616407	616.73	890.583	21455039	34788.4	3.37293e+06	6264	538.463
	12076.7	2382.74	S120	224.102	10526.3	92147064	557.978	5564.65	121287219	217369	4.34342e+07	9693.99	4480.53	7.93689
	8970.71	2706.7	S122	224.102	1430.46	12522227	241.638	1026.51	9689238	40098.2	3.53615e+06	6264	564.519
	12076.7	2382.74	S126	31.462	7176.11	8819434	191.488	2397.11	17930413	93637.3	5.87342e+06	9693.99	605.883	12.5908
	8970.71	2706.7	S128	35.021	1005.45	1375457	124.39	785.099	3814798	30668	301431	6264	48.1212
	12076.7	2382.74	S126-2	24.653	6235.88	6005148	291.635	2414.38	27504590	94311.7	3.68008e+06	9693.99	379.625	28.0385
	8970.71	2706.7	S128-2	24.653	895.248	862124	291.635	807.172	9195298	31530.2	84811	6264	13.5394
	12076.7	2382.74	S132	70.938	9815.78	27199539	367.642	4962.37	71264556	193842	1.34488e+07	9693.99	1387.33	13.2544
	8970.71	2706.7	S135	70.938	1218.41	3376219	266.931	981.794	10237165	38351.4	655651	6264	104.67
	12076.7	2382.74	S139	441.754	9002.49	155346909	499.712	4068.49	79416992	158926	8.51409e+07	9693.99	8782.86	4.74965
	8970.71	2706.7	S141	441.754	1655.12	28560733	191.232	983.865	7349473	38432.2	1.15831e+07	6264	1849.16
	12076.7	2382.74	S143	203.29	10558.1	83842071	763.494	6214.46	185340062	242752	3.44929e+07	9693.99	3558.18	4.6804
	8970.71	2706.7	S145	203.29	1595.74	12671787	763.494	996.057	29706398	38908.5	4.76208e+06	6264	760.229
	12076.7	2382.74	S147	136.806	7331.09	39177324	625.92	3992.87	97625737	155972	1.78395e+07	9693.99	1840.26	6.54898
	8970.71	2706.7	S149	136.806	1200.05	6413069	625.92	870.677	21288063	34010.8	1.76018e+06	6264	281

## Sheet: Fig2D-500nM-2uM
	singMovMol	BackAreaSpot	cell	areaCell	I-inCellMean	I-inCellTot	areaOutCell	I-outCellMean	I-outCellTot	Iout/areaout	num	den	Nspot	ratio
	12076.7	2382.74	S011	347.392	6698.66	90900779	255.181	1607.92	16027784	62809.5	6.90813e+07	9693.99	7126.2	1.9131	17.4164	20.5134
	8970.71	2706.7	S013	347.392	2912.73	39525734	364.083	1193.27	16970626	46612	2.33331e+07	6264	3724.95		12.3162	10.7226
	12076.7	2382.74	S011-2	90.496	2370.45	8379538	255.181	1607.92	16027784	62809.5	2.69553e+06	9693.99	278.062	45.2724	1.92347	3.07265
	8970.71	2706.7	S013-2	90.496	1047.6	3703255	105.011	1036.71	4252590	40496.6	38473.4	6264	6.14198			0.0678701
	12076.7	2382.74	S019	799.667	2028.46	63362946	326.4	1324.11	16882387	51723	2.20018e+07	9693.99	2269.63	24.9724		2.83822
	8970.71	2706.7	S021	792.013	1022.9	31646496	438.426	1004.5	17203061	39238.2	569306	6264	90.8854			0.114752
	12076.7	2382.74	S027-1	73.037	14311.7	40831225	241.587	4072.71	38434145	159090	2.92117e+07	9693.99	3013.39	6.36739		41.2584
	8970.71	2706.7	S029-1	73.037	2383.1	6798975	241.587	1344.02	12683558	52501	2.96446e+06	6264	473.253			6.47964
	12076.7	2382.74	S027-2	105.062	10400.6	42684119	445.926	4005.73	69775791	156474	2.62447e+07	9693.99	2707.31	13.4365		25.7687
	8970.71	2706.7	S029-2	105.062	1856.72	7619964	204.314	1549.19	12364074	60515.1	1.26213e+06	6264	201.489			1.91781
	12076.7	2382.74	S027-3	86.17	8290.32	27905222	445.926	4005.73	69775791	156474	1.44219e+07	9693.99	1487.71	10.429		17.2648
	8970.71	2706.7	S029-3	86.17	1814.66	6108156	204.314	1549.19	12364074	60515.1	893573	6264	142.652			1.65547
	12076.7	2382.74	S027-4	63.258	7110.9	17571036	445.926	4005.73	69775791	156474	7.67281e+06	9693.99	791.502	16.6569		12.5123
	8970.71	2706.7	S029-4	63.258	1669.65	4125714	204.314	1549.19	12364074	60515.1	297652	6264	47.5179			0.751176
	12076.7	2382.74	S045-1	55.962	7768.62	16982198	250.445	2938.25	28744913	114775	1.05591e+07	9693.99	1089.25	7.00839		19.464
	8970.71	2706.7	S047-1	55.962	1944.78	4251283	191.616	1499.41	11223069	58570.6	973554	6264	155.42			2.77725
	12076.7	2382.74	S045-2	88.269	6435.53	22189701	225.562	2880.86	25383248	112533	1.22565e+07	9693.99	1264.34	6.9558		14.3237
	8970.71	2706.7	S047-2	88.269	1730.67	5967345	219.853	1400.45	12027047	54704.9	1.13859e+06	6264	181.768			2.05925
	12076.7	2382.74	S051	295.296	4078.29	47043042	559.36	2566.82	56085019	100266	1.74348e+07	9693.99	1798.51	38.4787		6.09055
	8970.71	2706.7	S053	295.347	1439.41	16606462	559.36	1414.03	30896605	55235.6	292783	6264	46.7405			0.158256
	12076.7	2382.74	S058-1	124.57	15565.9	75743578	462.285	3585.23	64742096	140048	5.82978e+07	9693.99	6013.81	14.8857		48.2765
	8970.71	2706.7	S060-1	124.57	1755.63	8542875	462.285	1235.56	22311657	48263.9	2.53065e+06	6264	403.998			3.24314
	12076.7	2382.74	S058-2	111.59	6641.87	28951927	462.285	3585.23	64742096	140048	1.3324e+07	9693.99	1374.46	27.3255		12.317
	8970.71	2706.7	S060-2	111.59	1307.83	5700839	462.285	1235.56	22311657	48263.9	315075	6264	50.2993			0.450751
	12076.7	2382.74	S058-3	220.032	5094.87	43790402	462.285	3585.23	64742096	140048	1.29754e+07	9693.99	1338.5	8.27263		6.08318
	8970.71	2706.7	S060-3	220.032	1353.47	11633096	462.285	1235.56	22311657	48263.9	1.0135e+06	6264	161.798			0.735338
	12076.7	2382.74	S062	57.728	5203.53	11733956	449.664	2629.62	46189300	102720	5.80416e+06	9693.99	598.738	14.9956		10.3717
	8970.71	2706.7	S064	57.728	1320.63	2978030	101.274	1209.73	4785679	47254.8	250107	6264	39.9276			0.691651
	12076.7	2382.74	S062-2	36.992	3546.38	5124515	198.758	2984.48	23171518	116582	811930	9693.99	83.756	5.61862		2.26417
	8970.71	2706.7	S064-2	36.992	1281.96	1852440	211.917	1217.35	10077190	47552.5	93376.7	6264	14.9069			0.402976
	12076.7	2382.74	S070	389.914	1722.88	26241195	428.646	1358.06	22739295	53049.1	5.5566e+06	9693.99	573.2	24.183		1.47007
	8970.71	2706.7	S072	404.198	1084.63	17125204	97.408	1075.23	4091236	42001	148473	6264	23.7026			0.058641
	12076.7	2382.74	S074-1	65.28	4510.43	11501594	346.598	2270.54	30740899	88693.2	5.7117e+06	9693.99	589.2	17.964		9.02574
	8970.71	2706.7	S078-1	65.28	975.989	2488773	89.421	895.422	3127708	34977.3	205453	6264	32.799			0.502435
	12076.7	2382.74	S074-2	186.88	2972.81	21701497	346.598	2270.54	30740899	88693.2	5.1265e+06	9693.99	528.833	33.108		2.8298
	8970.71	2706.7	S078-2	186.88	984.798	7189022	142.157	971.093	5392478	37933.3	100055	6264	15.973			0.085472
	12076.7	2382.74	S082	225.152	6285.94	55284841	554.522	3342.07	72392472	130549	2.58914e+07	9693.99	2670.87	20.1052		11.8625
	8970.71	2706.7	S084	225.152	1529.51	13452018	612.122	1434.89	34309733	56050.5	832140	6264	132.845			0.590022
	12076.7	2382.74	S088	158.797	3428.47	21266773	184.09	2591.4	18634773	101226	5.19232e+06	9693.99	535.623	21.3792		3.373
	8970.71	2706.7	S090	158.797	1010.1	6265674	140.8	984.803	5416415	38468.9	156935	6264	25.0535			0.15777
	12076.7	2382.74	S088	120.243	2977.76	13986538	302.413	1957.27	23121277	76456	4.79324e+06	9693.99	494.455	18.7189		4.11213
	8970.71	2706.7	S090	120.243	1125.74	5287591	302.413	1090.51	12882232	42598.1	165463	6264	26.4148			0.219679
	12076.7	2382.74	S094	288.205	6121.71	68918233	759.398	2928.02	86856733	114376	3.59546e+07	9693.99	3708.95	12.1257		12.8692
	8970.71	2706.7	S096	288.205	1265.71	14249416	759.398	1095.52	32497572	42793.9	1.91601e+06	6264	305.876			1.06132
	12076.7	2382.74	S098	86.093	5525.66	18582805	525.773	2573.74	52859581	100537	9.92728e+06	9693.99	1024.07	18.9512		11.8949
	8970.71	2706.7		86.093	1160.71	3903469	525.773	1060.06	21771462	41408.5	338489	6264	54.0371			0.627659
	12076.7	2382.74	S102	243.302	10614.5	100880674	682.522	2637.33	70313842	103021	7.58156e+07	9693.99	7820.88	9.59052		32.1448
	8970.71	2706.7	S104	243.302	1693.39	16093976	827.878	1155.91	37381134	45153	5.10817e+06	6264	815.48			3.35172
	12076.7	2382.74	S108	291.61	5071.31	57767327	715.469	2402.4	67142293	93843.7	3.04016e+07	9693.99	3136.12	12.8298		10.7545
	8970.71	2706.7	S110	291.61	1238.81	14111251	715.469	1104.39	30865392	43140.1	1.53117e+06	6264	244.44			0.838242
	12076.7	2382.74	S112	95.488	8351.83	31152312	721.741	2800.86	78964581	109408	2.07051e+07	9693.99	2135.87	34.1096		22.368
	8970.71	2706.7	S114	95.488	1210.19	4514018	721.741	1105.04	31154251	43165.4	392239	6264	62.6179			0.655767
	12076.7	2382.74	S112-2	181.222	6307.21	44648712	721.741	2800.86	78964581	109408	2.48215e+07	9693.99	2560.5	9.96757		14.1291
	8970.71	2706.7	S114-2	181.222	1332.34	9431642	721.741	1105.04	31154251	43165.4	1.60912e+06	6264	256.883			1.41751
	12076.7	2382.74	S116	177.024	5494.85	37996858	542.49	2377.28	50376888	92862.3	2.1558e+07	9693.99	2223.85	12.5506		12.5624
	8970.71	2706.7	S118	177.024	1270.36	8784511	242.355	1109.85	10506908	43353.4	1.10992e+06	6264	177.191			1.00094
	12076.7	2382.74	S116-2	20.403	4087.72	3257913	159.411	1829.24	11390708	71455	1.80002e+06	9693.99	185.684	4.86845		9.10081
	8970.71	2706.7	S118-2	20.403	1244.78	992089	133.632	945.026	4933036	36915.1	238911	6264	38.1402			1.86934
	12076.7	2382.74	S121	78.899	3493.9	10768209	993.869	1773.3	68844721	69269.4	5.30292e+06	9693.99	547.032	12.5745		6.93332
	8970.71	2706.7	S123	78.899	1110.51	3422604	993.869	1022.1	39680931	39925.7	272505	6264	43.5033			0.55138
	12076.7	2382.74	S127	138.701	6597.58	35745682	533.402	3153.16	65699248	123170	1.86618e+07	9693.99	1925.09	27.8746		13.8795
	8970.71	2706.7	S129	138.701	1268.37	6871999	300.902	1188.52	13969802	46426.4	432608	6264	69.0626			0.497924
	12076.7	2382.74	S127-2	30.49	5935.68	7069393	533.402	3153.16	65699248	123170	3.31393e+06	9693.99	341.854	15.2635		11.212
	8970.71	2706.7	S129-2	30.49	1263.25	1504532	533.402	1145.44	23866429	44743.8	140294	6264	22.3968			0.734563
	12076.7	2382.74	S131	83.968	4279.4	14036421	690.509	2046.82	55208846	79953.8	7.32286e+06	9693.99	755.402	14.7979		8.99631
	8970.71	2706.7	S133	83.968	1240.27	4068076	690.509	1142.78	30824154	44639.8	319765	6264	51.048			0.607946
	12076.7	2382.74		143.386	4235.98	23725698	690.509	2046.82	55208846	79953.8	1.22614e+07	9693.99	1264.85	9.24966		8.82129
	8970.71	2706.7		143.386	1341.34	7512826	114.022	1188.4	5293119	46421.9	856574	6264	136.745			0.953688
	12076.7	2382.74	S135	103.424	4844.54	19571935	405.504	3188.8	50510678	124563	6.68916e+06	9693.99	690.032	17.2072		6.67187
	8970.71	2706.7	S137	103.424	1194.64	4826336	267.136	1132.46	11817227	44236.7	251195	6264	40.1013			0.387737
	12076.7	2382.74	S141	82.099	3725.71	11948364	890.906	1981.04	68942185	77384.4	5.59519e+06	9693.99	577.181	5.95442		7.0303
	8970.71	2706.7	S143	82.099	1267.91	4066197	338.125	1078.58	14245932	42132.1	607190	6264	96.9332			1.18069
	12076.7	2382.74	S141	35.891	3510.52	4921747	890.906	1981.04	68942185	77384.4	2.14435e+06	9693.99	221.204	20.3415		6.16321
	8970.71	2706.7	S143	35.891	1105.63	1550093	890.906	1057.05	36786399	41291	68117.7	6264	10.8745			0.302986
	12076.7	2382.74	S141	33.254	2842.95	3692986	890.906	1981.04	68942185	77384.4	1.11965e+06	9693.99	115.499	7.01759		3.47324
	8970.71	2706.7	S143	33.254	1136.4	1476187	890.906	1057.05	36786399	41291	103096	6264	16.4585			0.494933
	12076.7	2382.74		150.784	5217.67	30732098	528.282	2764.73	57052971	107997	1.44478e+07	9693.99	1490.39	14.3358		9.88429
	8970.71	2706.7		150.784	1147.99	6761659	359.091	1037.42	14551953	40524.4	651225	6264	103.963			0.689484
	12076.7	2382.74	S145	52.48	4397.86	9015608	130.509	2596.92	13239106	101442	3.69193e+06	9693.99	380.847	10.5098		7.25699
	8970.71	2706.7	S147	52.48	1165.28	2388818	94.848	1054.55	3907107	41193.4	226991	6264	36.2373			0.690498
	12076.7	2382.74		67.763	3778.82	10002540	119.398	2572.03	11995959	100470	3.19437e+06	9693.99	329.52	65.9041		4.86284
	8970.71	2706.7		67.763	900.296	2383083	108.109	902.249	3810196				5			0.0737866
	12076.7	2382.74	s179	73.011	8366.99	23862640	670.848	2276.6	59658335	88929.7	1.73698e+07	9693.99	1791.81			24.5417
	8970.71	2706.7		73.011	1910.02	5447374	670.848	1014.36	26581347	39623.5	2.55442e+06	6264	407.794			5.58538
	12076.7	2382.74	s027	60.851	15261	36275353	380.826	4203.61	62532903	164203	2.62834e+07	9693.99	2711.31			44.5566
	8970.71	2706.7		60.851	2512.92	5973215	380.826	1216.59	18097928	47522.8	3.0814e+06	6264	491.922			8.08405

## Sheet: Fig2D-500nM-5uM
	singMol	BackAreaSpot	cell	areaCell	I-inCellMean	I-inCellTot	areaOutCell	I-outCellMean	I-outCellTot	Iout/areaout	num	den	Nspot	ratio
3074.84	4483.83	1408.99	s011	187.366	6719.62	49180915	156.493	2541.22	15534474	99266.3	3.05818e+07	3074.84	9945.82	23.431	28.8897
2878.64	5415.53	2536.89		187.238	1113.91	8147112	156.493	946.846	5788071	36986.1	1.2219e+06	2878.64	424.472		6.06986
	4483.83	1408.99	s040	194.125	7915.93	60026494	344.858	3346.06	45074830	130705	3.46533e+07	3074.84	11269.9	23.5889	1.91946
	5415.53	2536.89		194.125	1053.43	7988144	346.445	872.06	11801585	34064.8	1.37531e+06	2878.64	477.764
	4483.83	1408.99		95.104	9819.33	36478829	297.446	4858.09	56446110	189769	1.8431e+07	3074.84	5994.14	32.0689
	5415.53	2536.89		94.925	1168.23	4331793	297.446	1023.12	11887603	39965.6	538060	2878.64	186.915
	4483.83	1408.99		109.619	10264.8	43953860	227.866	3985.09	35471244	155667	2.68898e+07	3074.84	8745.1	27.3468
	5415.53	2536.89		109.542	1193.9	5108699	230.17	978.775	8800162	38233.3	920545	2878.64	319.785
	4483.83	1408.99	s007	131.123	5435.46	27840419	303.949	2068.87	24563666	80815.1	1.72437e+07	3074.84	5608	25.8981
	5415.53	2536.89		131.123	930.193	4764448	294.374	808.494	9296868	31581.8	623344	2878.64	216.541
	4483.83	1408.99	s015	86.298	4812.34	16222411	285.082	2921.76	32536760	114131	6.37311e+06	3074.84	2072.67	18.3612
	5415.53	2536.89		86.758	902.148	3057378	135.04	806.268	4253062	31494.8	324949	2878.64	112.883
	4483.83	1408.99	s015-2	53.018	8915.2	18463374	285.082	2921.76	32536760	114131	1.24124e+07	3074.84	4036.75	31.6947
	5415.53	2536.89		53.248	1094.55	2276656	284.877	918.281	10218626	35870.3	366634	2878.64	127.363
	4483.83	1408.99	s015-3	32.64	11152.8	14219801	285.082	2921.76	32536760	114131	1.04946e+07	3074.84	3413.04	36.3445
	5415.53	2536.89		33.152	1127.03	1459500	284.877	918.281	10218626	35870.3	270328	2878.64	93.908
	4483.83	1408.99	s019	174.157	6548.89	44552109	420.608	4555.74	74850832	177959	1.35594e+07	3074.84	4409.78	34.2789
	5415.53	2536.89		172.877	1001.04	6760060	166.4	946.206	6150342	36961.2	370320	2878.64	128.644
	4483.83	1408.99	s047	97.69	9657.55	36853193	364.672	4415.56	62899653	172483	2.00033e+07	3074.84	6505.49	35.8841
	5415.53	2536.89		101.478	1129.83	4478658	525.107	998.183	20474730	38991.5	521875	2878.64	181.292

## Sheet: Fig2D-500nM-10uM
	singMol	BackAreaSpot	cell	areaCell	I-inCellMean	I-inCellTot	areaOutCell	I-outCellMean	I-outCellTot	Iout/areaout	num	den	Nspot	ratio
10137.2	13165.2	3028.01	S002	347.699	10240.3	139083398	301.619	2064.07	24318885	80627.8	1.11049e+08	10137.2	10954.6	13.9705	70.9749	8176.2
8064.55	11258.3	3193.77	S005	347.699	1478.27	20077833	301.619	1012.68	11931390	39557.8	6.32362e+06	8064.55	784.125		52.5155	465.588
	13165.2	3028.01	S002	19.917	7037.12	5474882	301.619	2064.07	24318885	80627.8	3.86902e+06	10137.2	381.665	47.9403	10.5031	4973.05
	11258.3	3193.77	S005	19.917	1095.21	852077	301.619	1012.68	11931390	39557.8	64203.9	8064.55	7.96125			82.535
	13165.2	3028.01	S002	104.832	3310.14	13555021	281.472	2724.16	29952142	106413	2.39958e+06	10137.2	236.711	52.6839		585.979
	11258.3	3193.77	S005	108.672	1158.89	4919471	248.602	1150.35	11171069	44935.6	36234.3	8064.55	4.49303			8.534
	13165.2	3028.01	S002	67.507	3526.62	9299708	140.262	2928.66	16046125	114401	1.57683e+06	10137.2	155.549	24.35		597.965
	11258.3	3193.77	S005	67.507	1155.71	3047601	121.677	1136.18	5400248	44381.8	51516.8	8064.55	6.38805			19.531
	13165.2	3028.01	S007	330.061	12190.2	157167925	511.795	4327.87	86522827	169058	1.01369e+08	10137.2	9999.65	11.5586		7862.3
	11258.3	3193.77	S009	330.061	2336.24	30121182	511.795	1795.11	35887771	70121.4	6.97685e+06	8064.55	865.125			541.136
	13165.2	3028.01	S011	109.978	10300.9	44252708	313.472	3588.24	43937972	140166	2.88376e+07	10137.2	2844.73	32.1892		6712.67
	11258.3	3193.77	S013	109.978	1772.51	7614703	507.878	1606.6	31873395	62758	712706	8064.55	88.3752			165.907
	13165.2	3028.01	S011	93.312	9943.15	36242778	313.779	4220.27	51727890	164855	2.08599e+07	10137.2	2057.75	20.0983		5722.88
	11258.3	3193.77	S013	93.312	1801.41	6566137	360.192	1574.88	22158614	61518.9	825686	8064.55	102.385			226.525
	13165.2	3028.01	S015	551.885	5938.81	128028840	676.71	3015.82	79720133	117805	6.30138e+07	10137.2	6216.09	75.81		2922.99
	11258.3	3193.77	S017	551.885	1748.17	37687133	555.085	1717.5	37240563	67089.8	661257	8064.55	81.9955			30.674
	13165.2	3028.01	S019	156.032	7646.22	46603687	951.782	3655.01	135889654	142774	2.43264e+07	10137.2	2399.71	99.3344		3991.21
	11258.3	3193.77	S021	156.032	1763.61	10749175	471.373	1731.64	31884720	67642.2	194823	8064.55	24.1579			31.963
	13165.2	3028.01	S023	532.48	12756.5	265336155	650.829	3280.7	83405198	128152	1.97098e+08	10137.2	19443	223.16		9475.85
	11258.3	3193.77	S025	532.48	1420.7	29550535	168.371	1386.92	9121752	54176.5	702631	8064.55	87.1258			33.782
	13165.2	3028.01	S027	317.312	29281.9	362948939	902.682	3539.9	124820391	138277	3.19072e+08	10137.2	31475.3	54.5032		25742
	11258.3	3193.77	S029	317.312	1977.94	24516600	500.71	1602.21	31337558	62586.2	4.65723e+06	8064.55	577.494			375.736
	13165.2	3028.01	S031	278.323	10459.6	113717308	838.861	2647.75	86761344	103428	8.4931e+07	10137.2	8378.15	108.757		7811.9
	11258.3	3193.77	S033	278.323	1537.01	16710334	788.659	1479.86	45590184	57807.2	621255	8064.55	77.0353			57.142
	13165.2	3028.01	S035	48.742	6645.11	12652294	595.328	3050.2	70932451	119149	6.84476e+06	10137.2	675.211	52.2554		3594.91
	11258.3	3193.77	S037	48.742	1630.29	3104073	404.198	1575.57	24876711	61545.9	104205	8064.55	12.9214			54.718
	13165.2	3028.01	S039	356.915	5756.54	80257712	640.461	3069.47	76792043	119901	3.74632e+07	10137.2	3695.61	167.368		2687.07
	11258.3	3193.77	S041	356.915	1487.65	20740819	542.234	1474.88	31239430	57612.5	178071	8064.55	22.0807			12.77
	13165.2	3028.01	S043	178.15	4741.71	32997575	895.923	2920.84	102220527	114095	1.26715e+07	10137.2	1250	65.376		1820.88
	11258.3	3193.77	S045	178.15	1428.32	9939694	442.035	1406.17	24280285	54928.4	154196	8064.55	19.1202			22.155
	13165.2	3028.01	S047	455.296	6303.23	112102959	872.909	3477.1	118562003	135824	5.02628e+07	10137.2	4958.25	96.106		2826.13
	11258.3	3193.77	S049	455.296	1640.02	29167709	693.965	1616.62	43823439	63149.4	416062	8064.55	51.5915			23.393
	13165.2	3028.01	S053	238.029	22983.4	213699455	520.038	4095.17	83189223	159968	1.75623e+08	10137.2	17324.5	49.051		18888.2
	11258.3	3193.77	S055	238.029	2318.13	21553966	333.491	2011.79	26207536	78585.4	2.84835e+06	8064.55	353.194			306.343
	13165.2	3028.01	S057	421.018	5736.99	94350500	568.832	4216.16	93683023	164694	2.50115e+07	10137.2	2467.3	76.0081		1520.83
	11258.3	3193.77	S059	421.018	1627.32	26762947	319.821	1611.4	20131274	62945.4	261783	8064.55	32.461			15.919
	13165.2	3028.01	S061	755.174	5040.28	148683254	671.565	2896.27	75977961	113136	6.32461e+07	10137.2	6239.01	159.056		2144.01
	11258.3	3193.77	S063	755.174	1582.16	46672163	136.832	1571.44	8399337	61384.3	316333	8064.55	39.2251			10.723
	13165.2	3028.01	S065	112.691	5827.46	25652483	629.248	3268.03	80328110	127657	1.12667e+07	10137.2	1111.42	29.235		2559.43
	11258.3	3193.77	S067	112.691	1400.45	6164805	1106.28	1330.81	57509631	51984.8	306587	8064.55	38.0166			69.645
	13165.2	3028.01	S069	591.053	5218.2	120477770	574.362	3176.26	71262538	124073	4.71443e+07	10137.2	4650.62	15.453		2041.94
	11258.3	3193.77	S071	591.053	1643.51	37945277	498.125	1538.38	29933890	60093.1	2.42705e+06	8064.55	300.953			105.121
	13165.2	3028.01	S073	312.346	10633.3	129736529	747.776	2501.25	73061521	97705.1	9.92187e+07	10137.2	9787.58	71.7063		8132.02
	11258.3	3193.77	S075	312.346	1474.36	17988605	505.114	1384.13	27310353	54067.7	1.10077e+06	8064.55	136.495			90.221
	13165.2	3028.01	S077	65.946	26416.1	68047985	662.733	2978.29	77101868	116339	6.03759e+07	10137.2	5955.87	64.7498		23437.9
	11258.3	3193.77	S079	65.946	1699.7	4378425	662.733	1411.72	36546736	55145.5	741801	8064.55	91.9828			287.974
	13165.2	3028.01	S081	283.955	10794.1	119728520	691.712	2613.09	70605660	102074	9.07442e+07	10137.2	8951.59	43.6057		8181.04
	11258.3	3193.77	S083	283.955	1670.16	18525421	463.974	1520.91	27564899	59410.4	1.65553e+06	8064.55	205.285			149.255
	13165.2	3028.01	S081	523.699	4021.99	82277863	691.712	2613.09	70605660	102074	2.88219e+07	10137.2	2843.18	120.047		1408.9
	11258.3	3193.77	S083	523.699	1423.83	29127339	488.243	1414.5	26977261	55253.8	191001	8064.55	23.684			9.336

## Sheet: Fig2D-200nM-03uM
	singMol	BackAreaSpot	cell	areaCell	I-inCellMean	I-inCellTot	areaOutCell	I-outCellMean	I-outCellTot	Iout/areaout	num	den	Nspot	ratio		Iin-Iout	spotDens
4248.76	6016.33	1767.57	s0166	146.79	2772.69	15898584	607.539	1390.25	32993488	54306.8	7.92689e+06	4248.76	1865.7			1382.43	12.71
3975.93	6395.68	2419.75	s164	146.79	2378.2	13636596	607.539	816.646	19380635	31900.2	8.95396e+06	3975.93	2252.04	0.828447	0.658495	1561.55	15.3419
4248.76	6016.33	1767.57	s010	178.458	2453.08	17100440	886.912	1554.2	53845300	60711	6.26608e+06	4248.76	1474.8			898.882	8.26415
3975.93	6395.68	2419.75	s008	178.458	2398.6	16720659	886.912	1061.72	36783200	41473.3	9.31941e+06	3975.93	2343.96	0.629194		1336.89	13.1345
4248.76	6016.33	1767.57		107.059	988.336	4133221	766.131	670.515	20066489	26192	1.32913e+06	4248.76	312.829			317.821	2.92202
3975.93	6395.68	2419.75	s014	107.059	1168.68	4887403	766.131	696.154	20833787	27193.5	1.97609e+06	3975.93	497.014	0.629416		472.522	4.64243
4248.76	6016.33	1767.57		609.587	2101.87	50049813	446.285	1131.75	19729850	44209.1	2.31005e+07	4248.76	5437.01			970.121	8.91917
3975.93	6395.68	2419.75	s020	609.587	2092.62	49829577	446.285	886.948	15462157	34646.4	2.87096e+07	3975.93	7220.85	0.75296		1205.68	11.8455
4248.76	6016.33	1767.57		72.474	1443.77	4087301	661.197	1012.28	26145081	39542	1.22153e+06	4248.76	287.503			431.489	3.96698
3975.93	6395.68	2419.75	s030	72.474	1495.4	4233466	661.197	737.705	19053452	28816.6	2.14501e+06	3975.93	539.499	0.532907		757.691	7.44404
4248.76	6016.33	1767.57		62.618	1419.79	3472794	661.197	1012.28	26145081	39542	996750	4248.76	234.598			407.508	3.7465
3975.93	6395.68	2419.75	s030-2	62.618	1444.25	3532633	661.197	737.705	19053452	28816.6	1.72819e+06	3975.93	434.664	0.539723		706.544	6.94153
4248.76	6016.33	1767.57		115.686	1713.87	7744966	492.826	1198.15	23065528	46802.6	2.33056e+06	4248.76	548.528			515.72	4.74153
3975.93	6395.68	2419.75	s044-2	115.686	1480.37	6689795	492.826	746.573	14372278	29163	3.31605e+06	3975.93	834.03	0.657684		733.798	7.20943
4248.76	6016.33	1767.57		93.619	1676.99	6132741	492.826	1198.15	23065528	46802.6	1.75113e+06	4248.76	412.151			478.84	4.40243
3975.93	6395.68	2419.75	s044-2	93.619	1425.46	5212924	492.826	746.573	14372278	29163	2.48271e+06	3975.93	624.436	0.660037		678.892	6.66997
4248.76	6016.33	1767.57		163.251	2525.01	16101965	619.315	1602.15	38759133	62583.9	5.88508e+06	4248.76	1385.13			922.859	8.48467
3975.93	6395.68	2419.75	s132	163.251	1962.74	12516414	619.315	722.094	17468887	28206.8	7.91163e+06	3975.93	1989.88	0.696087		1240.65	12.1891

[truncated: 13 more sheets: Fig2D-200nM-1uM, Fig2D-200nM-2uM, Fig2D-200nM-5uM, Fig2D-200nM-10uM, Fig2D-100nM-03uM, Fig2D-100nM-1uM, Fig2D-100nM-2uM, Fig2D-100nM-5uM, Fig2D-100nM-10uM, Fig2D-50nM-1uM, Fig2D-50nM-2uM, Fig2D-50nM-5uM, Fig2D-50nM-10uM]
