# Supplementary material for: Quantitative determination of fluorescence labeling implemented in cell cultures
Source: BMC Biol. 2023 Sep 12;21:190. doi: 10.1186/s12915-023-01685-0 (PMC10496409; doi:10.1186/s12915-023-01685-0)
Supplement: Supplementary file 8 — Additional file 8: Source Data Figure 3. Source data for results in Figure 3. [file 12915_2023_1685_MOESM8_ESM.xlsx]

## Sheet: Fig3
50nM-1uM-20'				50nM-5uM-20'				100nM-1uM-20min				100nM-5uM-20min				200nM-1uM-20min				200nM-5uM-20min				500nM-1uM-20min				500nM-5uM-20min				100nM-0.3uM-20min				100nM-10uM-20min				200nM-0.3uM-20min				200nM-10uM-20min				500nM-0.3uM-20min
area	nSpot	density	meanDensity	area	nSpot	density	meanDensity	area	nSpot	density	meanDensity	area	nSpot	density	meanDensity	area	nSpot	density	meanDensity	area	nSpot	density	meanDensity	area	nSpot	density	meanDensity	area	nSpot	density	meanDensity	area	nSpot	density	meanDensity	area	nSpot	density	meanDensity	area	nSpot	density	meanDensity	area	nSpot	density	meanDensity	area	nSpot
947.046	90	0.0950323	0.115668	377.651	57	0.150933	0.127482	1038.98	315	0.303183	0.369691	950.118	342	0.359955	0.348949	253	422	1.66798	1.04745	1322.04	1963	1.48483	1.20979	909.952	1284	1.41106	1.35007	556.544	950	1.70696	1.35486	654.054	114	0.174298	0.17653	1056.85	322	0.30468	0.323984	897.05	661	0.73686	0.608199	541.466	555	1.025	0.996454	1125.45	844
1183.36	118	0.0997161		708.25	77	0.108719		1024.67	397	0.387443		811.75	335	0.412689		351.18	230	0.654935		330.061	230	0.696841		1004.62	1439	1.43238		313.498	468	1.49283		883.558	149	0.168636		866.074	216	0.249401		1174.25	775	0.659998		1197.49	2086	1.74198		1430.25	600
1032.93	135	0.130696		626.125	54	0.0862448		1037.82	345	0.332426		558.387	137	0.24535		372.198	722	1.93983		987.162	1520	1.53977		1323.44	2247	1.69784		307.533	388	1.26165		873.677	127	0.145363		939.187	310	0.330073		1073.82	640	0.596004		545.408	711	1.30361		1154.12	1220
1465.37	80	0.0545937		672.026	53	0.078866		978.688	315	0.321859		1157.02	392	0.338802		398.592	533	1.33721		299.136	307	1.02629		1060.71	1859	1.7526		288.461	291	1.0088		1179.8	207	0.175453		892.211	175	0.196142		1285.94	760	0.591008		740.25	873	1.17933		785.997	727
1172.76	110	0.0937957		500.531	97	0.193794		1256.78	380	0.30236		962.227	350	0.36374		277.811	300	1.07987		441.651	460	1.04155		1086.52	1762	1.6217		451.866	468	1.03571		1032.68	180	0.174304		904.806	200	0.221042		993.357	567	0.570792		770.995	598	0.775621		762.931	792
988.032	115	0.116393		624.819	135	0.216063		1488.77	570	0.382867		994.688	278	0.279485		372.198	248	0.666312		1055.41	1729	1.63822		1740.85	735	0.422207		305.766	355	1.16102		743.834	163	0.219135		869.274	280	0.322108		1062.02	250	0.235401		624.794	450	0.720237		786.048	430
1140.17	110	0.0964766		510.464	46	0.0901141		1023	360	0.351905		1082.19	360	0.332659		188.42	263	1.39582		285.491	265	0.928225		1067.09	1358	1.27263		504.397	792	1.57019		1203.76	234	0.19439		1337.88	400	0.29898		1095.81	831	0.758345		1012.86	1274	1.47625		1077.07	1439
1022.64	62	0.0606272		494.157	64	0.129513		1470.75	386	0.262452		1265.89	495	0.391028		310	428	1.38065		790.784	1140	1.44161		692.019	792	1.14448		576.358	630	1.09307		1205.89	170	0.140975		1220.3	317	0.259772		1327.05	863	0.650313		317.03	458	0.803509		915.866	566
1139.51	144	0.12637		312.832	56	0.17901		1420.01	900	0.6338		1044.15	500	0.47886		392.6	822	2.09373		522.573	680	1.30125		1382.37	1843	1.33321		386.714	549	1.41965		1218.12	378	0.310313		893.414	183	0.204832		961.024	511.757	0.532512		330.035	500	0.619579		273.51	200
1323.55	235	0.177553		536.806	24	0.0447089		1262.39	390	0.308937		1195.93	681	0.569431		291	355	1.21993		1324.9	2400	1.81146		739.149	1083	1.4652		406.861	485	1.19205		886.707	154	0.173676		616.576	140	0.22706		1127.04	570	0.50575		1025.05	1544	1.50627		611.2	770
1168.13	277	0.237132		550.272	18	0.0327111		1493.33	590	0.395091		1080.83	425	0.393216		291.174	462	1.58668		1470	2547	1.73265		986.573	1534	1.55488		379.75	630	1.65899		835.379	165	0.197515		918.835	275	0.299292		1183.82	864	0.72984		355.558	350	0.984368		813.414	186
1355.01	135	0.0996304		570.496	125	0.219108		924.339	325	0.351603		1182.77	350	0.295915		291.174	347	1.19173		1740.85	2328	1.33728		1130.06	1822	1.6123		442.163	635	1.43612		923.955	93	0.100654		741.888	353	0.475813		1103.1	807	0.731572		1062.5	1552	1.4607
				462.899	92	0.198747		1565.7	650	0.415151		440.218	158	0.358913		268	336	1.25373		825.83	1196	1.44824		555.725	760	1.36758		451.098	711	1.57615		1035.78	168	0.162197		950.656	219	0.230367						568.141	375	0.660047
								1141.17	370	0.324228		1230.95	440	0.357447		238.464	301	1.26225		549.453	530	0.964596		931.149	757	0.812974						1538.99	207	0.134503		1246.9	627	0.502847						592.102	243	0.410402
								1091.87	460	0.421297		894.874	353	0.394469		376.883	526	1.39566		520.525	300	0.576341														1201.92	476	0.396033						921.037	651	0.706812
								1307.72	700	0.535281		1300.94	248	0.190631		400.589	468	1.16828		390.272	375	0.960868														1305.09	435	0.333311						581.478	622	1.06969
								1327.97	405	0.304976		1181.23	223	0.188785		353.382	449	1.27058		631.322	640	1.01375														536.576	207	0.385779						647.578	560	0.864761
								1188.56	490	0.412265		790.221	141	0.178431		353.382	576	1.62996		240.256	200	0.832445														855.117	350	0.409301						668.774	420	0.628015
								1466.88	360	0.245419		882.816	332	0.376069		343.219	230	0.670126																		822.502	282	0.342856
								1261.82	680	0.538902		849.075	300	0.353326		340.301	195	0.573022																		1021.59	354	0.346517
								1488.87	505	0.339183		1030.68	380	0.368688		1175.4	887	0.754638																		1130.29	350	0.309655
								952.09	250	0.26258		994.611	455	0.457465		1236.33	790	0.63899																		1068.95	515	0.481779
																1400.86	1258	0.898021
														0.340463		1093.15	790	0.722685
																1342	1274	0.949327
																1174.76	999	0.850388
																1374.59	790	0.574716
																1390.16	1196	0.860334
																1378.7	1357	0.984261
																1429	1326	0.927922
																838	569	0.678998
																1319	1083	0.821077
																1177	1131	0.960918
																1237	1083	0.875505
																1740.85	824	0.473332
																1425	1311	0.92
																1203	986	0.819618
																1296.46	848	0.654089
[truncated: 6 more columns]
