# Supplementary material for: Quantitative determination of fluorescence labeling implemented in cell cultures
Source: BMC Biol. 2023 Sep 12;21:190. doi: 10.1186/s12915-023-01685-0 (PMC10496409; doi:10.1186/s12915-023-01685-0)
Supplement: Supplementary file 9 — Additional file 9: Source Data Figure 4. Source data for results in Figure 4. [file 12915_2023_1685_MOESM9_ESM.xlsx]

## Sheet: 200nM-1uM-15sec
	singMol	BackAreaSpot	cell	areaCell	I-inCellMean	I-inCellTot	areaOutCell	I-outCellMean	I-outCellTot	Iout/areaout	num	den	Nspot	ratio		Iin-Iout	spotDens
4248.76	6016.33	1767.57		288	2361.16	26563001	944.819	706.218	26064385	27586.6	1.8618e+07	4248.76	4382			1654.94	20.157
3975.93	6395.68	2419.75	s046	288	2616.74	29438367	944.819	849.274	31344157	33174.8	1.9884e+07	3975.93	5001.1	0.876207	0.883364	1767.47	21.8007
4248.76	6016.33	1767.57		525.082	1949.71	39990441	481.331	820.731	15431388	32059.8	2.31564e+07	4248.76	5450.16		0.125481	1128.98	9.85069
3975.93	6395.68	2419.75	s042	525.082	2197.3	45068855	481.331	1024.8	19268196	40031.1	2.40493e+07	3975.93	6048.71	0.901045	0.037834	1172.51	9.23462
4248.76	6016.33	1767.57		325.018	1734.2	22017436	775.066	647.297	19597565	25285	1.37993e+07	4248.76	3247.86			1086.91	8.37634
3975.93	6395.68	2419.75	s036	325.018	1895.18	24061240	775.066	921.491	27899066	35995.7	1.2362e+07	3975.93	3109.21	1.04459		973.692	9.92119
4248.76	6016.33	1767.57		281.498	3035.1	33373942	757.12	682.183	20175555	26647.8	2.58726e+07	4248.76	6089.47			2352.91	5.17913
3975.93	6395.68	2419.75	s030	281.498	3133.73	34458520	757.12	857.025	25346524	33477.6	2.50347e+07	3975.93	6296.56	0.967111		2276.71	8.99527
4248.76	6016.33	1767.57		133.376	2063.91	10752990	967.757	690.446	26100929	26970.5	7.15577e+06	4248.76	1684.2			1373.47	4.40351
3975.93	6395.68	2419.75	s026	133.376	2586.05	13473336	967.757	926.049	35007448	36173.8	8.64862e+06	3975.93	2175.24	0.774259		1660	6.4022
4248.76	6016.33	1767.57		207.437	1719.25	13931057	915.021	717.22	25635581	28016.4	8.11942e+06	4248.76	1911.01			1002.03	10.9021
3975.93	6395.68	2419.75	s020	207.437	1953.08	15825840	915.021	850.607	30403235	33226.8	8.93337e+06	3975.93	2246.86	0.850524		1102.48	10.9696
4248.76	6016.33	1767.57		149.478	1715.19	10014988	1028.68	692.913	27843321	27066.9	5.96908e+06	4248.76	1404.9			1022.28	10.9021
3975.93	6395.68	2419.75	s003	149.478	2390.97	13960874	1028.68	885.724	35591058	34598.6	8.78914e+06	3975.93	2210.59	0.635532		1505.25	10.9696
4248.76	6016.33	1767.57		64.384	6593.45	16582519	444.16	737.584	12797082	28811.9	1.47275e+07	4248.76	3466.31			5855.86	4.40351
3975.93	6395.68	2419.75	s008	64.384	7475.68	18801339	444.16	814.166	14125774	31803.3	1.67537e+07	3975.93	4213.79	0.822611		6661.52	6.4022
4248.76	6016.33	1767.57		261.632	1534.56	15683193	444.16	737.584	12797082	28811.9	8.14508e+06	4248.76	1917.05			796.975	10.9021
3975.93	6395.68	2419.75	s008-2	261.632	1705.72	17432503	444.16	814.166	14125774	31803.3	9.11173e+06	3975.93	2291.72	0.836511		891.558	10.9696
4248.76	6016.33	1767.57		24.934	10545.1	10270970	794.445	854.438	26515770	33376.5	9.43876e+06	4248.76	2221.54			9690.71	10.9021
3975.93	6395.68	2419.75	s016	24.934	10723.3	10444481	794.445	855.998	26564181	33437.4	9.61075e+06	3975.93	2417.23	0.91904		9867.29	10.9696
4248.76	6016.33	1767.57		151.117	2511.73	14826764	794.445	854.438	26515770	33376.5	9.78301e+06	4248.76	2302.56			1657.3	10.9021
3975.93	6395.68	2419.75	s016-2	151.117	2279.38	13455175	794.445	855.998	26564181	33437.4	8.40221e+06	3975.93	2113.27	1.08957		1423.38	10.9696

## Sheet: 200nM-1uM-30sec
	singMol	BackAreaSpot	cell	areaCell	I-inCellMean	I-inCellTot	areaOutCell	I-outCellMean	I-outCellTot	Iout/areaout	num	den	Nspot	ratio		Iin-Iout	spotDens
4248.76	6016.33	1767.57	s190	204.16	1048	8357782	537.114	681.387	14296181	26616.7	2.92372e+06	4248.76	688.137			366.611	3.37058
3975.93	6395.68	2419.75	s188	204.16	1429.88	11403299	537.114	796.061	16702156	31096.1	5.05472e+06	3975.93	1271.33	0.541273	1.03604	633.82	6.22712
4248.76	6016.33	1767.57		231.629	2399.66	21712140	655.002	744.671	19053163	29088.7	1.49744e+07	4248.76	3524.41		0.292133	1654.99	15.2157
3975.93	6395.68	2419.75	s184	231.885	3100.8	28087067	655.002	929.706	23787469	36316.6	1.96658e+07	3975.93	4946.21	0.712547	0.065323	2171.1	21.3304
4248.76	6016.33	1767.57		58.317	10951.1	24946546	371.123	797.35	11559180	31146.5	2.31302e+07	4248.76	5443.99			10153.7	93.3517
3975.93	6395.68	2419.75	s007	58.317	8522.42	19414077	371.123	936.716	13579576	36590.5	1.72802e+07	3975.93	4346.21	1.25258		7585.71	74.5274
4248.76	6016.33	1767.57		121.933	3462.19	16490413	691.379	867.921	23439943	33903.2	1.23565e+07	4248.76	2908.26			2594.27	23.8513
3975.93	6395.68	2419.75	s013	121.933	2521.9	12011814	691.379	988.531	26697263	38614.5	7.30343e+06	3975.93	1836.91	1.58323		1533.37	15.0649
4248.76	6016.33	1767.57		270.874	1549.25	16392610	707.328	680.004	18788524	26562.7	9.19747e+06	4248.76	2164.74			869.246	7.9917
3975.93	6395.68	2419.75	s147	270.618	1704.17	18014768	707.328	963.503	26621599	37636.9	7.82956e+06	3975.93	1969.24	1.09928		740.666	7.27683
4248.76	6016.33	1767.57		70.144	2637.95	7227991	719.923	878.864	24715424	34330.6	4.8199e+06	4248.76	1134.43			1759.09	16.1728
3975.93	6395.68	2419.75	s023	70.298	2851.25	7829523	719.923	892.741	25105654	34872.7	5.37804e+06	3975.93	1352.65	0.83867		1958.51	19.2417
4248.76	6016.33	1767.57		38.093	1523.63	2267159	582.579	829.603	18879273	32406.4	1.0327e+06	4248.76	243.06			694.025	6.3807
3975.93	6395.68	2419.75	s035-1	38.093	1660.53	2470867	582.579	842.828	19180234	32923	1.21673e+06	3975.93	306.025	0.79425		817.701	8.03362
4248.76	6016.33	1767.57		162.278	2473.09	15676893	582.579	829.603	18879273	32406.4	1.04181e+07	4248.76	2452.02			1643.48	15.11
3975.93	6395.68	2419.75	s035-2	161.382	2036.26	12836602	582.579	842.828	19180234	32923	7.52343e+06	3975.93	1892.24	1.29583		1193.43	11.7252
4248.76	6016.33	1767.57		49.28	2768.33	5329040	582.579	829.603	18879273	32406.4	3.73205e+06	4248.76	878.388			1938.73	17.8244
3975.93	6395.68	2419.75	s035-3	49.28	2449.29	4714888	582.579	842.828	19180234	32923	3.09244e+06	3975.93	777.791	1.12934		1606.46	15.7831
4248.76	6016.33	1767.57		79.949	1130.01	3529034	681.856	624.777	16640946	24405.4	1.57785e+06	4248.76	371.367			505.237	4.64505
3975.93	6395.68	2419.75	s040	79.949	1267.71	3959057	681.856	726.114	19340047	28363.8	1.6914e+06	3975.93	425.409	0.872965		541.596	5.32101
4248.76	6016.33	1767.57		671.898	1931.56	50695835	233.318	790.579	7205339	30882.1	2.99462e+07	4248.76	7048.24			1140.99	10.49
3975.93	6395.68	2419.75	s082	671.898	1647.65	43244201	233.318	817.966	7454939	31951.8	2.17758e+07	3975.93	5476.91	1.2869		829.683	8.15141
4248.76	6016.33	1767.57		57.626	1693.12	3811209	897.587	930.492	32624903	36347.3	1.71666e+06	4248.76	404.038			762.626	7.01138
3975.93	6395.68	2419.75	s004	57.626	1390.2	3129347	897.587	746.907	26188061	29176.1	1.44805e+06	3975.93	364.203	1.10937		643.296	6.32012
4248.76	6016.33	1767.57		53.53	1759.27	3678636	897.587	930.492	32624903	36347.3	1.73296e+06	4248.76	407.875			828.779	7.61957
3975.93	6395.68	2419.75	…	53.53	1223	2557302	897.587	746.907	26188061	29176.1	995507	3975.93	250.383	1.629		476.097	4.67744
4248.76	6016.33	1767.57		141.517	2007.98	11100142	753.536	818.986	24106844	31991.6	6.57278e+06	4248.76	1546.99			1189	10.9315
3975.93	6395.68	2419.75	…-2	141.517	2490.39	13766866	753.536	786.136	23139901	30708.4	9.4211e+06	3975.93	2369.53	0.652867		1704.25	16.7438
4248.76	6016.33	1767.57		97.869	2456.97	9393007	500.762	843.151	16492873	32935.6	6.16964e+06	4248.76	1452.1			1613.82	14.8372
3975.93	6395.68	2419.75	s025	97.869	2342.11	8953902	500.762	895.269	17512364	34971.4	5.53128e+06	3975.93	1391.19	1.04378		1446.85	14.2148
4248.76	6016.33	1767.57		98.867	2462.7	9510928	500.762	843.151	16492873	32935.6	6.25469e+06	4248.76	1472.12			1619.54	14.8899
3975.93	6395.68	2419.75	s025-2	98.867	2209.72	8533929	500.762	895.269	17512364	34971.4	5.07641e+06	3975.93	1276.79	1.15299		1314.45	12.9142
4248.76	6016.33	1767.57		141.952	3123.27	17318536	598.784	1291.55	30209336	50451.1	1.01569e+07	4248.76	2390.56			1831.72	16.8406
3975.93	6395.68	2419.75	s008	141.952	2679.27	14856552	598.784	1070.36	25035697	41810.9	8.92141e+06	3975.93	2243.86	1.06538		1608.91	15.8071
4248.76	6016.33	1767.57		117.35	2001.89	9176682	567.066	797.217	17659164	31141.3	5.52225e+06	4248.76	1299.73			1204.68	11.0757
3975.93	6395.68	2419.75	s031	117.35	1888.97	8659044	567.066	759.666	16827355	29674.4	5.17675e+06	3975.93	1302.02	0.998242		1129.3	11.0952
4248.76	6016.33	1767.57		72.371	1383.98	3912526	567.066	797.217	17659164	31141.3	1.6588e+06	4248.76	390.42			586.768	5.39471
3975.93	6395.68	2419.75	s031-2	72.371	1584.63	4479741	567.066	759.666	16827355	29674.4	2.33217e+06	3975.93	586.573	0.665595		824.961	8.10509
4248.76	6016.33	1767.57		240.179	2596.69	24362170	708.787	1149.71	31831976	44910.5	1.35756e+07	4248.76	3195.2			1446.99	13.3034
3975.93	6395.68	2419.75	s015	240.179	2149.97	20170979	708.787	791.486	21913880	30917.4	1.27453e+07	3975.93	3205.61	0.996753		1358.48	13.3467

## Sheet: 200nM-1uM-1min
	singMol	BackAreaSpot	cell	areaCell	I-inCellMean	I-inCellTot	areaOutCell	I-outCellMean	I-outCellTot	Iout/areaout	num	den	Nspot	ratio		Iin-Iout	spotDens
4248.76	6016.33	1767.57		171.699	3038.75	20380878	634.163	782.062	19373242	30549.3	1.51356e+07	4248.76	3562.36			2256.68	20.7477
3975.93	6395.68	2419.75	s122	171.699	2850.87	19120772	634.163	848.09	21008874	33128.5	1.34326e+07	3975.93	3378.49	1.05442	1.27018	2002.78	19.6768
4248.76	6016.33	1767.57		53.376	1935.53	4035575	634.163	782.062	19373242	30549.3	2.40498e+06	4248.76	566.042		0.302927	1153.47	10.6048
3975.93	6395.68	2419.75		53.376	2132.6	4446472	634.163	848.09	21008874	33128.5	2.6782e+06	3975.93	673.605	0.840318	0.0782155	1284.51	12.62
4248.76	6016.33	1767.57	s108	169.216	5013.74	33140815	577.357	1384.9	31233674	54097.7	2.39866e+07	4248.76	5645.56			3628.84	33.3631
3975.93	6395.68	2419.75	s106	169.216	3725.54	24625835	577.357	1235.41	27862236	48258.2	1.64598e+07	3975.93	4139.85	1.36371		2490.13	24.4649
4248.76	6016.33	1767.57		205.389	1996.44	16017433	614.195	682.074	16364323	26643.5	1.05451e+07	4248.76	2481.94			1314.37	12.0841
3975.93	6395.68	2419.75	s090	205.389	1651.26	13248083	614.195	772.781	18540550	30186.7	7.04806e+06	3975.93	1772.68	1.4001		878.482	8.63085
4248.76	6016.33	1767.57		97.434	1311.36	4991048	652.006	736.776	18764941	28780.3	2.18687e+06	4248.76	514.708			574.587	5.28263
3975.93	6395.68	2419.75	s010	97.587	1460.91	5569001	652.006	839.848	21390094	32806.6	2.3675e+06	3975.93	595.459	0.864387		621.065	6.10183
4248.76	6016.33	1767.57		41.037	1364.88	2187894	652.006	736.776	18764941	28780.3	1.00684e+06	4248.76	236.972			628.099	5.77459
3975.93	6395.68	2419.75	s010-2	41.037	1466.97	2351561	652.006	839.848	21390094	32806.6	1.00528e+06	3975.93	252.841	0.937238		627.127	6.16129
4248.76	6016.33	1767.57		446.976	3830.82	66886093	447.13	1081.49	18889336	42245.7	4.80033e+07	4248.76	11298.2			2749.33	25.277
3975.93	6395.68	2419.75	s066	447.053	3057.46	53392448	447.13	1031.07	18008666	40276.1	3.53869e+07	3975.93	8900.28	1.26942		2026.39	19.9088
4248.76	6016.33	1767.57		186.419	3865.61	28149365	526.106	1034.45	21258997	40408.2	2.06165e+07	4248.76	4852.36			2831.16	26.0293
3975.93	6395.68	2419.75	s049	186.368	2512.17	18288567	526.106	1015.08	20860803	39651.3	1.08988e+07	3975.93	2741.2	1.77016		1497.09	14.7085
4248.76	6016.33	1767.57		75.341	11501.3	33848363	526.106	1034.45	21258997	40408.2	3.0804e+07	4248.76	7250.12			10466.9	96.2307
3975.93	6395.68	2419.75	s049-2	75.418	7046.76	20759762	526.106	1015.08	20860803	39651.3	1.77693e+07	3975.93	4469.23	1.62223		6031.69	59.2594
4248.76	6016.33	1767.57		118.016	6477.78	29862574	564.198	1362.2	30021437	53210.8	2.35828e+07	4248.76	5550.53			5115.59	47.032
3975.93	6395.68	2419.75	s028	118.016	4281.07	19735734	564.198	944.626	20818609	36899.5	1.5381e+07	3975.93	3868.53	1.43479		3336.44	32.7797
4248.76	6016.33	1767.57		119.68	2764.13	12922295	564.198	1362.2	30021437	53210.8	6.55402e+06	4248.76	1542.58			1401.93	12.8892
3975.93	6395.68	2419.75	s028-2	119.68	1907.37	8916955	564.198	944.626	20818609	36899.5	4.50083e+06	3975.93	1132.02	1.36268		962.744	9.45871
4248.76	6016.33	1767.57		105.549	4054.49	16716646	564.198	1362.2	30021437	53210.8	1.11003e+07	4248.76	2612.6			2692.29	24.7525
3975.93	6395.68	2419.75	s028-3	105.549	2532.51	10441519	564.198	944.626	20818609	36899.5	6.54682e+06	3975.93	1646.61	1.58665		1587.88	15.6005
4248.76	6016.33	1767.57		241.792	3266.23	30849551	672.026	1102.03	28929434	43048.1	2.04409e+07	4248.76	4811.02			2164.2	19.8974
3975.93	6395.68	2419.75	s100	241.766	3151.52	29762978	672.026	1028.04	26987099	40157.8	2.00542e+07	3975.93	5043.9	0.953831		2123.48	20.8627
4248.76	6016.33	1767.57		279.347	2543.35	27752994	595.149	1050.74	24427607	41044.5	1.62873e+07	4248.76	3833.44			1492.61	13.7228
3975.93	6395.68	2419.75	s036	279.347	2124.01	23177159	584.653	1229.76	28085156	48037.3	9.75808e+06	3975.93	2454.29	1.56193		894.252	8.78581
4248.76	6016.33	1767.57		40.499	4118.18	6514954	894.234	761.117	26586583	29731.1	5.31087e+06	4248.76	1249.98			3357.06	30.8645
3975.93	6395.68	2419.75	s055	40.499	3902.62	6173939	894.234	854.954	29864386	33396.6	4.82141e+06	3975.93	1212.65	1.03079		3047.66	29.9427

## Sheet: 200nM-1uM-5min
	singMol	BackAreaSpot	cell	areaCell	I-inCellMean	I-inCellTot	areaOutCell	I-outCellMean	I-outCellTot	Iout/areaout	num	den	Nspot	ratio		Iin-Iout	spotDens
4248.76	6016.33	1767.57		213.248	4701.51	39163593	596.326	1186.78	27644924	46358.7	2.92777e+07	4248.76	6890.88			3514.73	32.3139
3975.93	6395.68	2419.75	s021	213.248	2626.76	21880877	596.326	901.951	21010038	35232.5	1.43676e+07	3975.93	3613.65	1.9069	1.76277	1724.8	16.9458
4248.76	6016.33	1767.57		540.954	4270.78	90245828	486.067	1178.03	22367284	46016.9	6.53528e+07	4248.76	15381.6		0.21394	3092.75	28.4343
3975.93	6395.68	2419.75	s135	540.954	2613.84	55233085	486.067	904.299	17169920	35324.2	3.61243e+07	3975.93	9085.76	1.69294	0.0676537	1709.54	16.7958
4248.76	6016.33	1767.57		397.312	2833.61	43977594	808.909	985.341	31134797	38489.9	2.86851e+07	4248.76	6751.41			1848.27	16.9927
3975.93	6395.68	2419.75	s095	397.312	2040.42	31667288	808.909	1015.03	32072956	39649.6	1.5914e+07	3975.93	4002.59	1.68676		1025.39	10.0742
4248.76	6016.33	1767.57		577.357	4201.42	94754593	573.466	1581.71	35431800	61785.4	5.90824e+07	4248.76	13905.8			2619.71	24.0853
3975.93	6395.68	2419.75	s099	577.357	2509.64	56599971	573.466	1224.91	27439209	47848	2.89746e+07	3975.93	7287.5	1.90817		1284.73	12.6222
4248.76	6016.33	1767.57		916.992	3928.82	140730447	396.877	1673.22	25939958	65360.2	8.07957e+07	4248.76	19016.3			2255.6	20.7377
3975.93	6395.68	2419.75	s110	916.992	2492.61	89285187	396.877	1099.43	17044475	42946.5	4.99036e+07	3975.93	12551.4	1.51507		1393.18	13.6876
4248.76	6016.33	1767.57		171.443	1764.81	11818898	662.733	991.52	25668473	38731.2	5.1787e+06	4248.76	1218.87			773.285	7.1095
3975.93	6395.68	2419.75	s103	171.494	1278.72	8566167	662.733	835.898	21639722	32652.2	2.9665e+06	3975.93	746.116	1.63363		442.825	4.35068
4248.76	6016.33	1767.57		162.509	3386.11	21494993	667.878	1228.65	32054246	47994.2	1.36955e+07	4248.76	3223.42			2157.45	19.8353
3975.93	6395.68	2419.75	s026	162.074	1808.21	11447804	667.878	834.05	21759541	32580.1	6.16741e+06	3975.93	1551.19	2.07803		974.164	9.57086
4248.76	6016.33	1767.57		428.467	4421.89	74009207	377.318	1234.65	18197540	48228.7	5.33448e+07	4248.76	12555.4			3187.24	29.3031
3975.93	6395.68	2419.75	s016	428.467	3075.19	51469422	377.318	994.296	14654924	38839.7	3.48279e+07	3975.93	8759.68	1.43332		2080.89	20.4442
4248.76	6016.33	1767.57		43.494	21364.8	36298723	579.866	1970.04	44623472	76954.8	3.29517e+07	4248.76	7755.6			19394.7	178.314
3975.93	6395.68	2419.75	s060	43.494	11687.4	19856816	579.866	1257.29	28478917	49112.9	1.77207e+07	3975.93	4457	1.7401		10430.1	102.474
4248.76	6016.33	1767.57		203.264	5013.3	39805630	754.176	1448.4	42669945	56578.2	2.83053e+07	4248.76	6662.02			3564.9	32.7752
3975.93	6395.68	2419.75	s077	203.264	2743.09	21780121	754.176	1101.96	32463846	43045.5	1.30305e+07	3975.93	3277.35	2.03274		1641.12	16.1236

## Sheet: 200nM-1uM-2min
	singMol	BackAreaSpot	cell	areaCell	I-inCellMean	I-inCellTot	areaOutCell	I-outCellMean	I-outCellTot	Iout/areaout	num	den	Nspot	ratio		Iin-Iout	spotDens
4248.76	6016.33	1767.57		199.834	7077.34	55245742	705.203	984.328	27115280	38450.3	4.75621e+07	4248.76	11194.4			6093.01	56.0183
3975.93	6395.68	2419.75	s105	199.834	4031.5	31469870	705.203	898.998	24764692	35117.1	2.44523e+07	3975.93	6150.08	1.8202	2.0236	3132.5	30.7759
4248.76	6016.33	1767.57		185.856	5251.66	38127069	710.605	1206.42	33487831	47125.8	2.93685e+07	4248.76	6912.25		0.31261	4045.24	37.1914
3975.93	6395.68	2419.75	s128	185.856	2734.25	19850687	710.605	964.822	26781533	37688.4	1.28461e+07	3975.93	3230.96	2.13938	0.0867025	1769.43	17.3842
4248.76	6016.33	1767.57		250.061	3915.51	38246678	762.394	981.751	29237536	38349.6	2.86569e+07	4248.76	6744.78			2933.76	26.9725
3975.93	6395.68	2419.75	s144	250.061	2376.02	23208946	762.394	931.658	27745715	36392.9	1.41085e+07	3975.93	3548.48	1.90075		1444.36	14.1905
4248.76	6016.33	1767.57		292.019	2532.26	28885466	967.168	866.319	32729549	33840.6	1.90034e+07	4248.76	4472.69			1665.94	15.3164
3975.93	6395.68	2419.75	s098	292.019	1781.26	20318883	967.168	831.195	31402552	32468.6	1.08374e+07	3975.93	2725.76	1.64089		950.069	9.3342
4248.76	6016.33	1767.57		397.363	1952.93	30313311	724.506	828.536	23448406	32364.7	1.74528e+07	4248.76	4107.74			1124.39	10.3375
3975.93	6395.68	2419.75	s053	397.363	1454.23	22572573	724.506	835.232	23637896	32626.2	9.60812e+06	3975.93	2416.57	1.69982		618.999	6.08152
4248.76	6016.33	1767.57		91.955	1994.28	7163466	1221.33	873.279	41662406	34112.5	4.02665e+06	4248.76	947.726			1121	10.3064
3975.93	6395.68	2419.75	s060	91.955	999.56	3590418	1221.33	674.862	32196330	26361.8	1.16632e+06	3975.93	293.345			324.698	3.19009
4248.76	6016.33	1767.57		239.846	2589.99	24265568	745.754	910.487	26523405	35565.9	1.57352e+07	4248.76	3703.49			1679.5	15.4411
3975.93	6395.68	2419.75	s066	239.846	1428.18	13380623	745.754	799.98	23304209	31249.2	5.88563e+06	3975.93	1480.32	2.50183		628.2	6.17194
4248.76	6016.33	1767.57		370.33	3008.04	43514351	681.165	1161.66	30909569	45377.5	2.67097e+07	4248.76	6286.48			1846.38	16.9753
3975.93	6395.68	2419.75	s049	370.483	1650.1	23880169	681.165	964.169	25654607	37662.8	9.92673e+06	3975.93	2496.71	2.51791		685.926	6.73906
4248.76	6016.33	1767.57		67.277	5622.41	14775699	754.227	840.538	24763945	32833.5	1.25668e+07	4248.76	2957.75			4781.87	43.9638
3975.93	6395.68	2419.75	s041	66.97	3989.51	10436561	754.227	940.441	27707283	36736	7.97635e+06	3975.93	2006.16	1.47433		3049.07	29.9561
4248.76	6016.33	1767.57		91.878	6523.2	23411759	603.443	912.961	21520310	35662.5	2.01352e+07	4248.76	4739.07			5610.24	51.58
3975.93	6395.68	2419.75	s045	91.776	3496.34	12534392	603.443	901.11	21240961	35199.6	9.30391e+06	3975.93	2340.06	2.02519		2595.23	25.4975
4248.76	6016.33	1767.57		162.33	2568.22	16285080	188.544	912.277	6718921	35635.8	1.05003e+07	4248.76	2471.39			1655.94	15.2245
3975.93	6395.68	2419.75	s045-2	162.432	1686.43	10700405	188.544	959.135	7064026	37466.2	4.6147e+06	3975.93	1160.66	2.1293		727.296	7.1455
4248.76	6016.33	1767.57		272.768	4216.48	44926565	598.144	1077.35	25172212	42083.9	3.34474e+07	4248.76	7872.29			3139.13	28.8608
3975.93	6395.68	2419.75	s111	272.768	2303.09	24539459	598.144	999.099	23343948	39027.3	1.38941e+07	3975.93	3494.54	2.25274		1303.99	12.8114
4248.76	6016.33	1767.57		365.952	2638.2	37713048	696.602	1036.75	28210956	40498	2.28927e+07	4248.76	5388.1			1601.45	14.7235
3975.93	6395.68	2419.75	s092	366.054	1791.26	25613271	696.602	1085.11	29527037	42387.2	1.00973e+07	3975.93	2539.6	2.12164		706.149	6.93776
4248.76	6016.33	1767.57		212.122	2521.3	20891484	696.602	1036.75	28210956	40498	1.2301e+07	4248.76	2895.2			1484.55	13.6487
3975.93	6395.68	2419.75	s092-2	212.122	1752.09	14517776	696.602	1085.11	29527037	42387.2	5.52651e+06	3975.93	1389.99	2.08289		666.971	6.5528

## Sheet: 200nM-1uM-10min
	singMol	BackAreaSpot	cell	areaCell	I-inCellMean	I-inCellTot	areaOutCell	I-outCellMean	I-outCellTot	Iout/areaout	num	den	Nspot	ratio		Iin-Iout	spotDens
4248.76	6016.33	1767.57		55.04	3856.28	8290996	793.242	1627.16	50419054	63560.7	4.79261e+06	4248.76	1128			2229.12	20.4943
3975.93	6395.68	2419.75	s108	55.04	2813.29	6048577	793.242	1033.74	32031527	40380.5	3.82603e+06	3975.93	962.299	1.1722	1.61766	1779.55	17.4836
4248.76	6016.33	1767.57		109.747	4011.39	17196812	793.242	1627.16	50419054	63560.7	1.02212e+07	4248.76	2405.7		0.280376	2384.23	21.9204
3975.93	6395.68	2419.75	s108-2	109.824	2440.3	10468873	793.242	1033.74	32031527	40380.5	6.03412e+06	3975.93	1517.66	1.58513	0.0723929	1406.56	13.8191
4248.76	6016.33	1767.57		48.614	3502.96	6652125	793.242	1627.16	50419054	63560.7	3.56218e+06	4248.76	838.406			1875.81	17.2462
3975.93	6395.68	2419.75	s108-3	48.614	2154.81	4091992	793.242	1033.74	32031527	40380.5	2.12893e+06	3975.93	535.456	1.56578		1121.07	11.0144
4248.76	6016.33	1767.57		342.323	3352.63	44831410	779.034	1372.47	41765655	53612.1	2.64788e+07	4248.76	6232.12			1980.16	18.2054
3975.93	6395.68	2419.75	s122	342.323	2377.18	31787593	779.034	1092.5	33245910	42675.8	1.71787e+07	3975.93	4320.67	1.4424		1284.67	12.6216
4248.76	6016.33	1767.57		235.085	2999.5	27544379	423.27	1415.09	23397137	55277.1	1.45496e+07	4248.76	3424.43			1584.4	14.5668
3975.93	6395.68	2419.75	s126	235.085	1847.98	16969967	423.27	1133.17	18735763	44264.3	6.56409e+06	3975.93	1650.96	2.07421		714.81	7.02281
4248.76	6016.33	1767.57		103.782	4079.41	16537929	779.904	1169.46	35627535	45681.9	1.1797e+07	4248.76	2776.57			2909.95	26.7539
3975.93	6395.68	2419.75	s098	103.987	2369.51	9624952	779.904	886.266	27000106	34619.8	6.02494e+06	3975.93	1515.36	1.83229		1483.24	14.5725
4248.76	6016.33	1767.57		70.605	3164.05	8726440	779.904	1169.46	35627535	45681.9	5.50107e+06	4248.76	1294.75			1994.59	18.3379
3975.93	6395.68	2419.75	s098-2	70.605	1913.4	5277147	779.904	886.266	27000106	34619.8	2.83282e+06	3975.93	712.492	1.81721		1027.13	10.0912
4248.76	6016.33	1767.57		105.165	4423.34	18171084	680.525	1403.72	37315034	54832.7	1.24046e+07	4248.76	2919.58			3019.62	27.7619
3975.93	6395.68	2419.75	s088	105.267	2567.38	10557044	680.525	1091.58	29017587	42640	6.06846e+06	3975.93	1526.3	1.91285		1475.79	14.4993
4248.76	6016.33	1767.57		166.605	4702.39	30603181	872.525	1015.24	34602239	39657.6	2.3996e+07	4248.76	5647.78			3687.16	33.8992
3975.93	6395.68	2419.75	s076	166.605	3161.6	20575691	872.525	859.935	29309155	33591.2	1.49792e+07	3975.93	3767.48	1.49909		2301.66	22.6132
4248.76	6016.33	1767.57		138.701	3771.8	20435618	533.709	1668.87	34792663	65190.3	1.13937e+07	4248.76	2681.65			2102.93	19.334
3975.93	6395.68	2419.75	s048	138.701	2125.91	11518167	533.709	1096.39	22857445	42827.5	5.57794e+06	3975.93	1402.93	1.91146		1029.52	10.1148
4248.76	6016.33	1767.57		40.653	4617.78	7333038	533.709	1668.87	34792663	65190.3	4.68286e+06	4248.76	1102.17			2948.91	27.1117
3975.93	6395.68	2419.75	s048-2	40.653	2710.71	4304614	533.709	1096.39	22857445	42827.5	2.56355e+06	3975.93	644.767	1.70941		1614.33	15.8602
4248.76	6016.33	1767.57		128.333	4440.67	22261074	533.709	1668.87	34792663	65190.3	1.3895e+07	4248.76	3270.37			2771.8	25.4835
3975.93	6395.68	2419.75	s048-3	128.333	2764.75	13859673	533.709	1096.39	22857445	42827.5	8.36349e+06	3975.93	2103.53	1.55471		1668.36	16.3912
4248.76	6016.33	1767.57		77.389	4609.4	13934208	484.275	1312.98	24837711	51288.4	9.96505e+06	4248.76	2345.4			3296.41	30.3067
3975.93	6395.68	2419.75	s012	77.389	2774.78	8388156	484.275	1017.14	19241206	39732	5.31334e+06	3975.93	1336.38	1.75505		1757.64	17.2683
4248.76	6016.33	1767.57		89.523	5223.2	18265527	760.525	794.693	23608732	31042.7	1.54865e+07	4248.76	3644.95			4428.51	40.7152
3975.93	6395.68	2419.75	s036	89.472	4619.49	16145118	760.525	810.087	24066077	31644	1.33139e+07	3975.93	3348.62	1.08849		3809.4	37.4264
4248.76	6016.33	1767.57		597.555	3044.07	71054637	603.29	1294.19	30498834	50554.2	4.08457e+07	4248.76	9613.58			1749.88	16.0882
3975.93	6395.68	2419.75	635	597.555	2210.12	51588606	603.29	992.321	23385045	38762.5	2.84259e+07	3975.93	7149.49	1.34465		1217.8	11.9646

## Sheet: 200nM-10uM-30sec
	singMol	BackAreaSpot	cell	areaCell	I-inCellMean	I-inCellTot	areaOutCell	I-outCellMean	I-outCellTot	Iout/areaout	num	den	Nspot	ratio		Iin-Iout	spotDens
4248.76	6016.33	1767.57		123.059	3873.63	18620542	944.23	859.551	31703662	33576.2	1.44887e+07	4248.76	3410.1			3014.08	27.7111
3975.93	6395.68	2419.75	s022	123.059	2325.09	11176731	944.23	944.011	34818898	36875.4	6.63888e+06	3975.93	1669.77	2.04226	2.41122	1381.08	13.5688
4248.76	6016.33	1767.57		188.416	3018.49	22216120	968.576	946.65	35816513	36978.5	1.52488e+07	4248.76	3589		0.477206	2071.84	19.0483
3975.93	6395.68	2419.75	s036	188.416	1469.05	10812216	968.576	924.727	34987053	36122.2	4.00622e+06	3975.93	1007.62	3.56186	0.109479	544.324	5.34785
4248.76	6016.33	1767.57		94.618	4606.69	17026314	979.558	869.672	33277125	33971.6	1.3812e+07	4248.76	3250.83			3737.01	34.3574
3975.93	6395.68	2419.75	s044	94.618	2837.28	10486595	979.558	1009.86	38641136	39447.5	6.75415e+06	3975.93	1698.76	1.91365		1827.43	17.9539
4248.76	6016.33	1767.57		143.539	4311.81	24176310	641.459	801.306	20078332	31301	1.96834e+07	4248.76	4632.74			3510.5	32.2751
3975.93	6395.68	2419.75	s070	143.539	1978.53	11093624	641.459	863.919	21647226	33746.9	6.24963e+06	3975.93	1571.87	2.94729		1114.61	10.9508
4248.76	6016.33	1767.57		114.15	4047.84	18049343	597.99	977.131	22824808	38169.2	1.36923e+07	4248.76	3222.67			3070.71	28.2319
3975.93	6395.68	2419.75	s006	114.074	2514.9	11206411	597.99	910.358	21265061	35560.9	7.14984e+06	3975.93	1798.28	1.79208		1604.55	15.7642
4248.76	6016.33	1767.57		60.493	6417.49	15164522	597.99	977.131	22824808	38169.2	1.28556e+07	4248.76	3025.72			5440.36	50.0177
3975.93	6395.68	2419.75	s006-2	60.493	3308.76	7818605	597.99	910.358	21265061	35560.9	5.66742e+06	3975.93	1425.43	2.12267		2398.4	23.5636
4248.76	6016.33	1767.57		134.426	4423.57	23228184	887.142	840.627	29131090	32837	1.8814e+07	4248.76	4428.13			3582.95	32.941
3975.93	6395.68	2419.75	s070	134.426	2012.02	10565136	887.142	864.28	29950764	33761	6.02679e+06	3975.93	1515.82	2.92128		1147.74	11.2762
4248.76	6016.33	1767.57		256.614	3003.24	30104436	673.203	883.893	23243729	34527.1	2.12443e+07	4248.76	5000.12			2119.34	19.485
3975.93	6395.68	2419.75	s080	256.614	1854.96	18594080	673.203	976.799	25686887	38156.2	8.80266e+06	3975.93	2213.99	2.25842		878.157	8.6277
4248.76	6016.33	1767.57		133.862	5848.28	30580671	671.898	918.594	24109420	35882.6	2.57774e+07	4248.76	6067.04			4929.69	45.3231
3975.93	6395.68	2419.75	s096	133.862	2764.34	14454715	671.898	950.649	24950727	37134.7	9.48379e+06	3975.93	2385.3	2.54351		1813.69	17.8191
4248.76	6016.33	1767.57		77.056	4356.59	13113323	801.843	895.208	28039710	34969.1	1.04187e+07	4248.76	2452.19			3461.38	31.8234
3975.93	6395.68	2419.75	s086	77.056	1906.48	5738509	801.843	853.306	26727255	33332.3	3.17006e+06	3975.93	797.312	3.07557		1053.17	10.3472
4248.76	6016.33	1767.57		111.283	3428.42	14903323	902.963	943.865	33292019	36869.7	1.08003e+07	4248.76	2542			2484.55	22.8427
3975.93	6395.68	2419.75	s100	111.283	1884.94	8193833	902.963	978.416	34510674	38219.4	3.94067e+06	3975.93	991.131	2.56475		906.524	8.9064
4248.76	6016.33	1767.57		156.365	7237.67	44207705	281.472	1608.89	17689697	62847.1	3.43806e+07	4248.76	8091.93			5628.79	51.7502
3975.93	6395.68	2419.75	s050	156.365	4047.9	24724559	281.472	1218.21	13394262	47586.5	1.72837e+07	3975.93	4347.08	1.86146		2829.68	27.8009
4248.76	6016.33	1767.57		369.51	3808.23	54968021	435.405	960.748	16340399	37529.2	4.11006e+07	4248.76	9673.56			2847.48	26.1794
3975.93	6395.68	2419.75	s012	369.51	2232.18	32219300	435.405	990.099	16839601	38675.7	1.79282e+07	3975.93	4509.19	2.1453		1242.08	12.2032
4248.76	6016.33	1767.57		77.158	3817.31	11505363	435.405	960.748	16340399	37529.2	8.60969e+06	4248.76	2026.4			2856.56	26.263
3975.93	6395.68	2419.75	s012-1	77.158	2287.34	6894053	435.405	990.099	16839601	38675.7	3.90991e+06	3975.93	983.396	2.06062		1297.24	12.7452
4248.76	6016.33	1767.57		430.771	6545.91	110148030	301.85	1181.37	13929578	46147.4	9.02691e+07	4248.76	21246			5364.54	49.3209
3975.93	6395.68	2419.75	s016	430.771	3182.77	53556546	301.85	970.361	11441527	37904.7	3.72283e+07	3975.93	9363.42	2.26904		2212.41	21.7364
4248.76	6016.33	1767.57		280.73	5636.93	61814552	301.85	1181.37	13929578	46147.4	4.88596e+07	4248.76	11499.7			4455.55	40.9637
3975.93	6395.68	2419.75	s016-2	280.73	2785.28	30543335	301.85	970.361	11441527	37904.7	1.99024e+07	3975.93	5005.71	2.29732		1814.91	17.8311
4248.76	6016.33	1767.57		153.139	2209.85	13219331	1071.23	802.089	33563407	31331.6	8.42124e+06	4248.76	1982.05			1407.76	12.9428
3975.93	6395.68	2419.75	s060	153.139	1504.81	9001790	1071.23	852.388	35668192	33296.4	3.90281e+06	3975.93	981.609	2.01918		652.425	6.40992
4248.76	6016.33	1767.57		185.882	6606.22	47967747	819.43	1549.87	49609779	60541.8	3.67141e+07	4248.76	8641.15			5056.35	46.4873
3975.93	6395.68	2419.75	s028	185.498	2734.27	19812519	819.43	1032.4	33046166	40328.2	1.23317e+07	3975.93	3101.59	2.78603		1701.87	16.7204
4248.76	6016.33	1767.57		42.061	9608.33	15786495	819.43	1549.87	49609779	60541.8	1.324e+07	4248.76	3116.22			8058.46	74.088
3975.93	6395.68	2419.75	s028-2	42.061	3898.75	6405647	819.43	1032.4	33046166	40328.2	4.7094e+06	3975.93	1184.48	2.63088		2866.35	28.161

## Sheet: 200nM-10uM-1min
	singMol	BackAreaSpot	cell	areaCell	I-inCellMean	I-inCellTot	areaOutCell	I-outCellMean	I-outCellTot	Iout/areaout	num	den	Nspot	ratio		Iin-Iout	spotDens
4248.76	6016.33	1767.57		168.346	8065.7	53040059	1252.66	1263.31	61816075	49347.9	4.47325e+07	4248.76	10528.4			6802.4	62.5402
3975.93	6395.68	2419.75	s002	168.346	3415.59	22460954	1252.66	1266.91	61992312	49488.6	1.41297e+07	3975.93	3553.82	2.96255	2.93818	2148.69	21.1102
4248.76	6016.33	1767.57		407.936	7624.18	121491303	761.293	1702.31	50623366	66496.6	9.4365e+07	4248.76	22210		0.503842	5921.87	54.4449
3975.93	6395.68	2419.75	s011	407.936	2775.03	44220031	761.293	1035.16	30783612	40436	2.77247e+07	3975.93	6973.15	3.18508	0.105058	1739.86	17.0937
4248.76	6016.33	1767.57		284.058	7193.83	79822784	818.79	1551.7	49629618	60613.4	6.26051e+07	4248.76	14734.9			5642.13	51.8729
3975.93	6395.68	2419.75	s015	284.058	3395.21	37673300	818.79	1281.96	41002275	50076.7	2.34486e+07	3975.93	5897.65	2.49844		2113.25	20.7621
4248.76	6016.33	1767.57		69.35	4556.56	12343713	818.79	1551.7	49629618	60613.4	8.14018e+06	4248.76	1915.9			3004.86
3975.93	6395.68	2419.75	s015-2	69.35	2278.8	6173273	818.79	1281.96	41002275	50076.7	2.70046e+06	3975.93	679.201	2.82081		996.839
4248.76	6016.33	1767.57		111.078	6384.32	27701558	723.584	1343.35	37969914	52474.8	2.18728e+07	4248.76	5148.04			5040.97	46.3462
3975.93	6395.68	2419.75	s019	111.078	2462.49	10684755	723.584	1212.25	34264157	47353.4	5.42483e+06	3975.93	1364.42	3.77306		1250.25	12.2834
4248.76	6016.33	1767.57		556.723	7313.24	159041125	384.486	1617.38	24291444	63179	1.23868e+08	4248.76	29153.9			5695.86	52.367
3975.93	6395.68	2419.75	s027	556.723	2828.48	61510905	384.486	957.704	14383751	37410.3	4.06837e+07	3975.93	10232.5	2.84915		1870.77	18.3799
4248.76	6016.33	1767.57		209.075	8737.04	71355417	754.56	1403.75	41375502	54833.9	5.9891e+07	4248.76	14096.1			7333.29	67.4214
3975.93	6395.68	2419.75	s033	209.075	3616.32	29534469	754.56	992.679	29259212	38776.5	2.14273e+07	3975.93	5389.25	2.6156		2623.64	25.7766
4248.76	6016.33	1767.57		40.96	18720.7	29953110	783.155	1294.4	39598334	50562.6	2.78821e+07	4248.76	6562.41			17426.3	160.215
3975.93	6395.68	2419.75	s050	40.96	6552.72	10484355	783.155	929.025	28420721	36290	8.99792e+06	3975.93	2263.1	2.89975		5623.7	55.2514
4248.76	6016.33	1767.57		177.024	4543.15	31415871	797.414	1517.61	47272148	59281.8	2.09216e+07	4248.76	4924.16			3025.53	27.8164
3975.93	6395.68	2419.75	s054	176.973	1786.31	12348730	797.414	1007.95	31396523	39372.9	5.38079e+06	3975.93	1353.34	3.63853		778.36	7.64716
4248.76	6016.33	1767.57		112.179	4951.21	21696201	797.414	1517.61	47272148	59281.8	1.5046e+07	4248.76	3541.28			3433.6	31.5681
3975.93	6395.68	2419.75	s054-2	112.282	1983.56	8699890	797.414	1007.95	31396523	39372.9	4.27902e+06	3975.93	1076.23	3.29044		975.613	9.58507
4248.76	6016.33	1767.57		259.379	2618.19	26527499	724.25	1131.13	32000921	44184.9	1.50669e+07	4248.76	3546.18			1487.06	13.6718
3975.93	6395.68	2419.75	s111	259.379	1552.9	15733975	724.25	1046.7	29612126	40886.6	5.12885e+06	3975.93	1289.97	2.74903		506.201	4.97332
4248.76	6016.33	1767.57		67.098	4522.96	11854670	1349.35	1285.47	67755638	50213.5	8.48544e+06	4248.76	1997.16			3237.49	29.7648
3975.93	6395.68	2419.75	s119	67.277	1818.35	4778620	1349.35	1028.42	54206889	40172.6	2.07593e+06	3975.93	522.124	3.82507		789.931	7.76081
4248.76	6016.33	1767.57		112.256	3381.9	14829629	751.974	1047.35	30764777	40912	1.0237e+07	4248.76	2409.41			2334.55	21.4636
3975.93	6395.68	2419.75	s123	112.256	2044.44	8964885	751.974	1093.03	32106751	42696.6	4.17193e+06	3975.93	1049.3	2.29622		951.411	9.34736
4248.76	6016.33	1767.57		172.314	5357.12	36058806	483.098	1378.41	26012064	53844.3	2.67807e+07	4248.76	6303.18			3978.71	36.5796
3975.93	6395.68	2419.75	s127	172.314	2220.05	14943125	483.098	1115.81	21056499	43586.4	7.43258e+06	3975.93	1869.39	3.37178		1104.23	10.8488
4248.76	6016.33	1767.57		147.917	6844.16	39545537	816.896	1542.47	49220172	60252.7	3.06331e+07	4248.76	7209.91			5301.69	48.7429
3975.93	6395.68	2419.75	s032	147.917	3129.49	18082187	816.896	1110.28	35428901	43370.1	1.1667e+07	3975.93	2934.41	2.45702		2019.21	19.8382
4248.76	6016.33	1767.57		618.061	4747.21	114611852	462.438	1197.68	21634872	46784.4	8.56963e+07	4248.76	20169.7			3549.53	32.6339
3975.93	6395.68	2419.75	s135	618.061	1895.36	45759682	462.438	931.401	16824833	36382.9	2.32728e+07	3975.93	5853.43	3.4458		963.959	9.47064
4248.76	6016.33	1767.57		326.093	5178.1	65958641	613.018	1098.68	26309108	42917.3	5.19636e+07	4248.76	12230.3			4079.42	37.5056
3975.93	6395.68	2419.75	s141	326.093	2099.89	26748373	613.018	967.045	23156855	37775.2	1.44302e+07	3975.93	3629.38	3.36981		1132.84	11.1299
4248.76	6016.33	1767.57		150.17	3189.22	18707960	625.715	1129.33	27603133	44114.5	1.20833e+07	4248.76	2843.96			2059.89	18.9383
3975.93	6395.68	2419.75	s144	150.17	2025.3	11880383	625.715	1182.45	28901338	46189.3	4.94414e+06	3975.93	1243.52	2.28703		842.849	8.28073
4248.76	6016.33	1767.57		103.603	6964.74	28186295	625.715	1129.33	27603133	44114.5	2.36159e+07	4248.76	5558.31			5835.41	53.6501
3975.93	6395.68	2419.75	s144-2	103.603	3406.13	13784620	625.715	1182.45	28901338	46189.3	8.99927e+06	3975.93	2263.44	2.45569		2223.69	21.8472
4248.76	6016.33	1767.57		242.099	4122.97	38990951	868.941	1216.21	41281917	47508.3	2.74892e+07	4248.76	6469.95			2906.76	26.7244
3975.93	6395.68	2419.75		242.099	2163.94	20464363	868.941	1156.74	39263282	45185.2	9.52507e+06	3975.93	2395.68	2.70067		1007.2	9.89547
4248.76	6016.33	1767.57		154.189	2866.09	17262463	673.715	1458.88	38393334	56987.5	8.47562e+06	4248.76	1994.85			1407.21	12.9377
3975.93	6395.68	2419.75	s091	154.189	1429.39	8609216	673.715	984.163	25900227	38443.9	2.68159e+06	3975.93	674.456	2.95771		445.227	4.37422
4248.76	6016.33	1767.57		253.952	3638.63	36095169	673.715	1458.88	38393334	56987.5	2.16231e+07	4248.76	5089.27			2179.75	20.0403
3975.93	6395.68	2419.75	s091-2	253.952	2040	20236799	673.715	984.163	25900227	38443.9	1.04739e+07	3975.93	2634.33	1.93191		1055.84	10.3733
4248.76	6016.33	1767.57		36.71	12208	17506262	673.715	1458.88	38393334	56987.5	1.54143e+07	4248.76	3627.94			10749.1	98.8272
3975.93	6395.68	2419.75	s091-3	36.71	4130.57	5923243	673.715	984.163	25900227	38443.9	4.51197e+06	3975.93	1134.82	3.19693		3146.41	30.9131

## Sheet: 200nM-10uM-2min
	singMol	BackAreaSpot	cell	areaCell	I-inCellMean	I-inCellTot	areaOutCell	I-outCellMean	I-outCellTot	Iout/areaout	num	den	Nspot	ratio		Iin-Iout	spotDens
4248.76	6016.33	1767.57		765.517	8016.1	239705413	362.906	1284.68	18211616	50182.7	2.0129e+08	4248.76	47376.1			6731.42	61.8878
3975.93	6395.68	2419.75	s003	765.517	3047.01	91114740	362.906	1105.58	15672665	43186.6	5.80547e+07	3975.93	14601.5	3.2446	4.81606	1941.43	19.0741
4248.76	6016.33	1767.57		314.112	12625.8	154918599	464.896	1471.64	26724981	57485.9	1.36862e+08	4248.76	32212.2		0.860259	11154.2	102.55
3975.93	6395.68	2419.75	s007	314.112	3444.69	42266349	522.394	1098.12	22408275	42895.4	2.87924e+07	3975.93	7241.68	4.44816	0.208643	2346.57	23.0545
4248.76	6016.33	1767.57		325.146	6108.61	77585511	464.896	1471.64	26724981	57485.9	5.88942e+07	4248.76	13861.5			4636.97	42.6317
3975.93	6395.68	2419.75	s007-2	325.146	1996.22	25353967	522.394	1098.12	22408275	42895.4	1.14067e+07	3975.93	2868.94	4.83158		898.096	8.82355
4248.76	6016.33	1767.57		118.349	9221.38	42630437	433.971	2185.72	37052349	85379.8	3.25258e+07	4248.76	7655.38			7035.66	64.6848
3975.93	6395.68	2419.75	s016	118.426	2676.46	12381310	433.971	1124.73	19066383	43934.7	7.1783e+06	3975.93	1805.44	4.24017		1551.73	15.2453
4248.76	6016.33	1767.57		466.381	7857.6	143149759	433.971	2185.72	37052349	85379.8	1.0333e+08	4248.76	24320.1			5671.88	52.1465
3975.93	6395.68	2419.75	s016-2	466.381	2407.26	43855503	433.971	1124.73	19066383	43934.7	2.33652e+07	3975.93	5876.66	4.13842		1282.53	12.6006
4248.76	6016.33	1767.57		273.92	6995.07	74847246	502.707	1377.59	27051716	53812.1	6.0107e+07	4248.76	14147			5617.48	51.6464
3975.93	6395.68	2419.75	s012	273.92	2075.26	22205323	502.707	971.41	19075578	37945.7	1.18112e+07	3975.93	2970.68	4.76219		1103.85	10.8451
4248.76	6016.33	1767.57		139.366	5800.71	31579042	502.707	1377.59	27051716	53812.1	2.40795e+07	4248.76	5667.42			4423.12	40.6657
3975.93	6395.68	2419.75	s012-2	139.366	1782.55	9704187	502.707	971.41	19075578	37945.7	4.41584e+06	3975.93	1110.64	5.10282		811.137	7.96927
4248.76	6016.33	1767.57		140.851	4765.54	26220000	550.374	1038.53	22327385	40567.7	2.0506e+07	4248.76	4826.36			3727.01	34.2657
3975.93	6395.68	2419.75	s020	140.851	1776.47	9774154	550.374	868.928	18681079	33942.5	4.99332e+06	3975.93	1255.89	3.84299		907.545	8.91642
4248.76	6016.33	1767.57		403.84	12764.4	201359058	732.416	1538.14	44006204	60083.6	1.77095e+08	4248.76	41681.6			11226.3	103.213
3975.93	6395.68	2419.75	s024	77.158	9159.59	27606996	908.954	1239.88	44023286	48432.9	2.387e+07	3975.93	6003.63	6.94273		7919.7	77.8096
4248.76	6016.33	1767.57		77.158	2421.8	7299303	908.954	956.362	33956578	37357.9	4.41685e+06	4248.76	1039.56			1465.44	13.4732
3975.93	6395.68	2419.75	s028	403.84	3144.74	49608193	732.416	1028.65	29429794	40181.8	3.33812e+07	3975.93	8395.82	4.96457		2116.08	20.79
4248.76	6016.33	1767.57		87.398	10169.6	34719110	716.698	2044.63	57241469	79868.3	2.77388e+07	4248.76	6528.68			8125	74.7006
3975.93	6395.68	2419.75	s032	87.398	2882.8	9841887	716.698	1273.79	35660944	49757.3	5.4932e+06	3975.93	1381.61	4.7254		1609.02	15.8083
4248.76	6016.33	1767.57		68.096	30531.5	81213756	716.698	2044.63	57241469	79868.3	7.5775e+07	4248.76	17834.6			28486.9	261.904
3975.93	6395.68	2419.75	s032-2	68.096	7595.16	20203127	716.698	1273.79	35660944	49757.3	1.68149e+07	3975.93	4229.16	4.21706		6321.37	62.1059
4248.76	6016.33	1767.57		494.157	12415.7	239660674	535.475	1789.97	37440787	69920.7	2.05109e+08	4248.76	48275			10625.8	97.6917
3975.93	6395.68	2419.75	s036	494.157	3095.82	59758580	535.475	1328.68	27791941	51901.5	3.41111e+07	3975.93	8579.4	5.62685		1767.14	17.3617
4248.76	6016.33	1767.57		367.181	10569.7	151601779	739.072	1541.85	44513147	60228.4	1.29487e+08	4248.76	30476.5			9027.89	83.0012
3975.93	6395.68	2419.75	s046	367.309	2796.94	40130473	739.072	1084.06	31296802	42346.1	2.45764e+07	3975.93	6181.29	4.93044		1712.88	16.8286
4248.76	6016.33	1767.57		207.181	11703.8	94718832	946.534	1599.19	59128317	62468.2	8.17766e+07	4248.76	19247.2			10104.6	92.9004
3975.93	6395.68	2419.75	s064	207.181	2790.04	22579812	946.534	1248.4	46158217	48765.5	1.24765e+07	3975.93	3138.01	6.13356		1541.64	15.1462
4248.76	6016.33	1767.57		201.626	8493.98	66898619	700.314	1676.63	45865955	65493.4	5.36934e+07	4248.76	12637.5			6817.35	62.6777
3975.93	6395.68	2419.75	s070	202.598	2288.41	18110485	700.314	922.392	25232961	36030.9	1.08107e+07	3975.93	2719.04	4.64777		1366.02	13.4208
4248.76	6016.33	1767.57		192.691	8099.49	60964874	700.314	1676.63	45865955	65493.4	4.83449e+07	4248.76	11378.6			6422.86	59.051
3975.93	6395.68	2419.75	s070-2	193.101	2104.48	15874123	700.314	922.392	25232961	36030.9	8.91652e+06	3975.93	2242.62	5.07379		1182.09	11.6137

## Sheet: 200nM-10uM-5min
	singMol	BackAreaSpot	cell	areaCell	I-inCellMean	I-inCellTot	areaOutCell	I-outCellMean	I-outCellTot	Iout/areaout	num	den	Nspot	ratio		Iin-Iout	spotDens
4248.76	6016.33	1767.57		261.248	9928.44	101319727	856.73	1533.33	51314363	59895.6	8.56721e+07	4248.76	20164.1			8395.11	77.1836
3975.93	6395.68	2419.75	s027	261.248	1508.81	15397431	856.73	921.004	30822305	35976.7	5.99859e+06	3975.93	1508.73	13.3649	12.2785	587.808	5.77508
4248.76	6016.33	1767.57		71.859	24816.8	69660879	623.846	2434.7	59331317	95105.7	6.28267e+07	4248.76	14787.1		6.48308	22382.1	205.779
3975.93	6395.68	2419.75	s045	71.859	3230.41	9067750	623.846	1013.98	24709552	39608.4	6.22153e+06	3975.93	1564.8	9.44983	1.73268	2216.43	21.776
4248.76	6016.33	1767.57		296.141	4821.35	55773322	761.677	1954.98	58166554	76366.4	3.31581e+07	4248.76	7804.19			2866.36	26.3529
3975.93	6395.68	2419.75	s049	296.141	1153.95	13348931	761.677	897.229	26695246	35048	2.96978e+06	3975.93	746.941	10.4482		256.724	2.52225
4248.76	6016.33	1767.57		224.282	6670.06	58436408	788.48	1761.05	54240310	68791	4.30078e+07	4248.76	10122.5			4909.01	45.1327
3975.93	6395.68	2419.75	s072	224.282	1375.58	12051468	788.48	876.949	27010039	34255.8	4.3685e+06	3975.93	1098.74	9.21281		498.632	4.89891
4248.76	6016.33	1767.57		212.762	19676.9	163535118	600.371	1605.17	37644432	62701.9	1.50195e+08	4248.76	35350.2			18071.8	166.149
3975.93	6395.68	2419.75		212.762	2879.99	23935605	600.371	835.503	19594226	32636.9	1.69917e+07	3975.93	4273.65	8.27168		2044.49	20.0865
4248.76	6016.33	1767.57		274.483	11907	127667060	697.37	2095.84	57092735	81868.6	1.05196e+08	4248.76	24759.1			9811.18	90.2028
3975.93	6395.68	2419.75	s082	274.483	1648.13	17671247	697.37	1023.45	27879851	39978.6	6.69781e+06	3975.93	1684.59	14.6974		624.678	6.13732
4248.76	6016.33	1767.57		167.834	25318.2	165985865	685.312	2607.7	69807996	101863	1.4889e+08	4248.76	35043.1			22710.5	208.796
3975.93	6395.68	2419.75	s086-2	167.834	3137.34	20568406	685.312	1464.87	39214517	57221.4	1.09647e+07	3975.93	2757.77	12.707		1672.47	16.4315
4248.76	6016.33	1767.57		142.208	9544.54	53019900	685.312	2607.7	69807996	101863	3.85342e+07	4248.76	9069.52			6936.84	63.7764
3975.93	6395.68	2419.75	s086-2	142.208	1656.53	9201994	685.312	1464.87	39214517	57221.4	1.06465e+06	3975.93	267.774	33.87		191.657	1.88298
4248.76	6016.33	1767.57		322.867	5688.23	71739923	799.616	1987.19	62069899	77624.6	4.66775e+07	4248.76	10986.2			3701.04	34.0269
3975.93	6395.68	2419.75	s039	322.867	1197.16	15098603	799.616	890.113	27802688	34770	3.8725e+06	3975.93	973.987	11.2796		307.049	3.01668
4248.76	6016.33	1767.57		351.386	13987.4	191991109	725.146	1352.55	38312251	52833.8	1.73426e+08	4248.76	40818.1			12634.9	116.163
3975.93	6395.68	2419.75	s055	351.386	2196.15	30144328	725.146	920.304	26068541	35949.4	1.75122e+07	3975.93	4404.56	9.26723		1275.84	12.5348
4248.76	6016.33	1767.57		168.602	14449.3	95163188	741.12	2005.03	58045683	78321.6	8.1958e+07	4248.76	19289.9			12444.3	114.411
3975.93	6395.68	2419.75	s033	168.602	2421.63	15948857	741.12	1238.32	35849261	48371.7	7.79329e+06	3975.93	1960.12	9.84119		1183.31	11.6257
4248.76	6016.33	1767.57		296.704	12000.4	139084646	450.56	2512.17	44214158	98131.6	1.09969e+08	4248.76	25882.5			9488.23	87.2336
3975.93	6395.68	2419.75	s062	296.602	2037.79	23609794	450.56	1157.84	20378004	45228.2	1.0195e+07	3975.93	2564.19	10.0939		879.945	8.64521
4248.76	6016.33	1767.57		298.854	9530.77	111262225	588.339	2977.34	68425233	116302	7.65048e+07	4248.76	18006.4			6553.43	60.2515
3975.93	6395.68	2419.75	s004	298.854	1480.71	17285817	588.339	908.55	20880288	35490.2	6.67942e+06	3975.93	1679.96	10.7183		572.161	5.62135
4248.76	6016.33	1767.57		249.6	10038.5	97875342	652.339	2344.29	59737236	91573.9	7.50185e+07	4248.76	17656.6			7694.21	70.7395
3975.93	6395.68	2419.75	s010	249.6	1934.52	18861588	652.339	1104.75	28151187	43154.2	8.09029e+06	3975.93	2034.82	8.67723		829.774	8.15232

[truncated: 18 more sheets: 200nM-10uM-10min, 200nM-10uM-20min, 200nM-10uM-40min, 100nM-1uM-30sec, 100nM-1uM-2min, 100nM-1uM-5min, 100nM-1uM-10min, 100nM-1uM-20min, 100nM-1uM-40min, 100nM-10uM-30sec, 100nM-10uM-1min, 100nM-10uM-2min, 100nM-10uM-5min, 100nM-10uM-10min, 100nM-10uM-20min, 100nM-10uM-40min, 4B-100nM, 4B-200nM]
