# Supplementary material for: Quantitative determination of fluorescence labeling implemented in cell cultures
Source: BMC Biol. 2023 Sep 12;21:190. doi: 10.1186/s12915-023-01685-0 (PMC10496409; doi:10.1186/s12915-023-01685-0)
Supplement: Supplementary file 10 — Additional file 10: Source Data Figure 5. Source data for results in Figure 5. [file 12915_2023_1685_MOESM10_ESM.xlsx]

## Sheet: Fig5B-565-200nM5uM_635-100nM1uM
	singMol	BackAreaSpot	cell	areaCell	I-inCellMean	I-inCellTot	areaOutCell	I-outCellMean	I-outCellTot	Iout/areaout	num	den	Nspot	ratio
10689.8	14320.4	3630.62		344.474	6709.01	90276490	331.136	2541.63	32875965	99282.4	5.60763e+07	10689.8	5245.8	6.01542	9.51604
5709.88	8353.47	2643.59		344.474	1283.32	17268412	331.136	913.276	11813226	35674.8	4.97935e+06	5709.88	872.059		6.39759
	14320.4	3630.62	S009	267.264	3662.46	38236080	711.962	2727.39	75851561	106539	9.7621e+06	10689.8	913.22	9.712	21
	8353.47	2643.59	S011	267.264	1458.27	15224298	711.962	1406.84	39125616	54954.6	536901	5709.88	94.0301		1.39607
	14320.4	3630.62	S013	623.795	4164.12	101467221	247.706	2953.84	28581344	115384	2.94912e+07	10689.8	2758.83	32.2976
	8353.47	2643.59	S015	623.795	1231.3	30003153	223.821	1211.29	10590292	47315.9	487731	5709.88	85.4188
	14320.4	3630.62	S017	89.728	6884.08	24128702	581.939	2914.91	66261664	113864	1.39119e+07	10689.8	1301.43	3.59645
	8353.47	2643.59	S019	89.728	1917.45	6720669	621.517	1327.95	32239980	51873	2.0662e+06	5709.88	361.865
	14320.4	3630.62	S017	198.605	6768.92	52513270	581.939	2914.91	66261664	113864	2.98994e+07	10689.8	2797.01	5.56881
	8353.47	2643.59	S019	198.605	1697.62	13170117	621.517	1327.95	32239980	51873	2.86787e+06	5709.88	502.264
	14320.4	3630.62	S021	358.835	5889.82	82557580	666.266	1525.23	39695638	59579.3	6.11785e+07	10689.8	5723.09	3.85739
	8353.47	2643.59	S023	358.835	1763.82	24723506	666.266	1159.44	30175715	45290.8	8.47158e+06	5709.88	1483.67
	14320.4	3630.62	S025	668.39	3905.23	101961533	283.674	1896.64	21016699	74087.5	5.24422e+07	10689.8	4905.84	5.689
	8353.47	2643.59	S027	668.39	1117.46	29175817	197.248	928.875	7156980	36284.2	4.92384e+06	5709.88	862.336
	14320.4	3630.62	S029	277.709	6331.15	68680357	669.798	4056.44	106132766	158455	2.4676e+07	10689.8	2308.38	14.8133
	8353.47	2643.59	S031	277.709	1718.11	18638101	622.566	1636.09	39788061	63909.8	889778	5709.88	155.831
	14320.4	3630.62	S033	1006.57	5185.4	203884715	349.466	2964.4	40467010	115797	8.73277e+07	10689.8	8169.29	4.27874
	8353.47	2643.59	S035	1006.57	1641.02	64523194	239.77	1363.76	12772949	53271.7	1.09017e+07	5709.88	1909.28
	14320.4	3630.62		163.814	9110.85	58300349	920.141	3557.21	127856756	138953	3.55378e+07	10689.8	3324.48	8.08492
	8353.47	2643.59		163.814	2307.74	14767233	707.635	1940.83	53648488	75813.8	2.34787e+06	5709.88	411.195
	14320.4	3630.62	S041	805.837	6243.57	196535213	549.146	3764.54	80753205	147052	7.8035e+07	10689.8	7299.98	9.03309
	8353.47	2643.59	S043	805.837	1650.73	51961617	549.146	1504.14	32265274	58755.4	4.61437e+06	5709.88	808.137
	14320.4	3630.62	S045	847.078	7169.76	237240258	458.522	4458.92	79863736	174176	8.96992e+07	10689.8	8391.14	13.0954
	8353.47	2643.59	S047	847.078	1479.96	48970381	458.317	1369.39	24516171	53491.7	3.65871e+06	5709.88	640.768
	14320.4	3630.62	S049	632.704	6487.86	160347474	553.498	3847.71	83191262	150301	6.52515e+07	10689.8	6104.11	12.1666
	8353.47	2643.59	S051	667.571	1380.03	35986999	450.662	1270.17	22360101	49616.1	2.86471e+06	5709.88	501.712
	14320.4	3630.62	S053	140.109	12035	65867746	754.304	5098.12	150216034	199145	3.79657e+07	10689.8	3551.6	7.41932
	8353.47	2643.59	S055	140.109	2164.86	11848302	417.485	1665.45	27160127	65056.5	2.7333e+06	5709.88	478.696
	14320.4	3630.62	S053	92.723	11743	42533286	754.304	5098.12	150216034	199145	2.40679e+07	10689.8	2251.5	16.6386
	8353.47	2643.59	S055	92.723	1594.38	5774857	349.645	1381.07	18862604	53947.9	772648	5709.88	135.318
	14320.4	3630.62	S053	37.504	9899.31	14502484	754.304	5098.12	150216034	199145	7.03374e+06	10689.8	657.989	10.9938
	8353.47	2643.59	S055	37.504	1614.34	2365002	349.645	1381.07	18862604	53947.9	341741	5709.88	59.8508
	14320.4	3630.62	S057	1156.45	9693.55	437896534	273.254	5257.87	56122521	205386	2.00377e+08	10689.8	18744.8	10.2319
	8353.47	2643.59	S059	1156.45	2242.96	101323668	249.318	2011.4	19589039	78570.5	1.04605e+07	5709.88	1832
	14320.4	3630.62		269.952	12057	127140604	700.467	7945.23	217397469	310361	4.33581e+07	10689.8	4056.04	3.30912
	8353.47	2643.59		269.952	2825.91	29799256	468.429	2162.22	39564225	84461.5	6.9987e+06	5709.88	1225.72
	14320.4	3630.62	S065	135.782	6434.7	34129642	367.078	2084	29882439	81406.2	2.30761e+07	10689.8	2158.72	6.1536
	8353.47	2643.59	S068	135.782	1216.7	6453357	354.842	839.049	11630064	32775.3	2.00306e+06	5709.88	350.805
	14320.4	3630.62	S065	155.213	3966.02	24045959	367.078	2084	29882439	81406.2	1.14107e+07	10689.8	1067.44	7.34
	8353.47	2643.59	S068	155.213	976.007	5917532	354.842	839.049	11630064	32775.3	830375	5709.88	145.428
	14320.4	3630.62	S070	93.926	7736.76	28386159	626.97	3727.33	91286126	145599	1.47106e+07	10689.8	1376.14	9.54178
	8353.47	2643.59	S072	93.926	1569.21	5757432	516.992	1344.77	27157605	52530	823496	5709.88	144.223

## Sheet: Fig5B-635-100nM1uM_565-200nM5uM
	singMol	BackAreaSpot	cell	areaCell	I-inCellMean	I-inCellTot	areaOutCell	I-outCellMean	I-outCellTot	Iout/areaout	num	den	Nspot	ratio
5709.88	8353.47	2643.59		121.728	2441.07	11607286	657.869	877.753	22556485	34287.2	7.43357e+06	5709.88	1301.88	0.760031	0.747767
10689.8	14320.4	3630.62		121.728	5857.21	27851029	657.869	2006.36	51559531	78373.6	1.83108e+07	10689.8	1712.93		0.216198
	8353.47	2643.59		172.8	2250.43	15190413	657.869	877.753	22556485	34287.2	9.26559e+06	5709.88	1622.73	0.562941	25
	14320.4	3630.62		172.8	6571.43	44357124	657.869	2006.36	51559531	78373.6	3.08142e+07	10689.8	2882.59		0.0432397
	8353.47	2643.59		185.088	1491.61	10784331	616.397	842.43	20284018	32907.4	4.69357e+06	5709.88	822.008	0.282771
	14320.4	3630.62		185.088	6179.45	44677433	616.397	1881.41	45300583	73492.5	3.10748e+07	10689.8	2906.97
	8353.47	2643.59	s028	685.926	2917.41	78169017	229.786	1075.95	9657713	42029.2	4.93401e+07	5709.88	8641.18	0.748799
	14320.4	3630.62	s026	685.926	8249.77	221044438	592.486	3645.75	84377173	142412	1.2336e+08	10689.8	11540
	8353.47	2643.59	S030	242.816	1894.27	17967168	694.886	1149.09	31190786	44886.2	7.06808e+06	5709.88	1237.87	0.747634
	14320.4	3630.62	S032	242.816	6281.55	59580481	570.982	4415.53	98483907	172482	1.76992e+07	10689.8	1655.71
	8353.47	2643.59	S030	304.051	2387.68	28358435	694.886	1149.09	31190786	44886.2	1.47107e+07	5709.88	2576.37	1.21502
	14320.4	3630.62	S032	304.051	6324	75110103	570.982	4415.53	98483907	172482	2.26669e+07	10689.8	2120.43
	8353.47	2643.59		397.414	1301.13	20198789	211.712	922.629	7630140	36040.2	5.87591e+06	5709.88	1029.08	1.07109
	14320.4	3630.62		397.414	3406.69	52885500	241.997	2745.11	25949514	107231	1.02705e+07	10689.8	960.78
	8353.47	2643.59	S038	61.594	1209.11	2909107	537.062	866.487	18178026	33847.2	824325	5709.88	144.368	0.563046
	14320.4	3630.62	S040	61.594	2649.72	6375229	537.062	1510.51	31689007	59004.4	2.74091e+06	10689.8	256.406
	8353.47	2643.59	S038	159.283	1469.17	9141167	537.062	866.487	18178026	33847.2	3.74989e+06	5709.88	656.737	0.866413
	14320.4	3630.62	S040	159.283	2812.79	17501177	537.062	1510.51	31689007	59004.4	8.10278e+06	10689.8	757.995
	8353.47	2643.59		108.723	2634.42	11188391	403.072	918.117	14455760	35864	7.28915e+06	5709.88	1276.59	0.660073
	14320.4	3630.62		108.723	6381.93	27104036	348.595	1514.01	20616233	59140.9	2.06741e+07	10689.8	1934.01
	8353.47	2643.59		186.163	1248.7	9080554	403.072	918.117	14455760	35864	2.40401e+06	5709.88	421.026	0.624745
	14320.4	3630.62		186.163	2504.66	18213863	348.595	1514.01	20616233	59140.9	7.20401e+06	10689.8	673.917
	8353.47	2643.59		297.062	1436.73	16671876	582.016	806.114	18327001	31488.8	7.31774e+06	5709.88	1281.59	0.555936
	14320.4	3630.62		297.062	3635.34	42184492	582.016	1511.68	34368086	59050.1	2.4643e+07	10689.8	2305.29
	8353.47	2643.59	S050	235.418	1931.32	17760408	722.125	1103.98	31141020	43124.1	7.60821e+06	5709.88	1332.46	0.858695
	14320.4	3630.62	S052	235.418	4250.28	39085537	446.669	2446.49	42686277	95565.8	1.65876e+07	10689.8	1551.73
	8353.47	2643.59	S050	222.874	3440.09	29949468	722.125	1103.98	31141020	43124.1	2.03382e+07	5709.88	3561.93	0.902888
	14320.4	3630.62	S052	222.874	7290.45	63470671	446.669	2446.49	42686277	95565.8	4.21715e+07	10689.8	3945.04
	8353.47	2643.59	S054	58.726	10339.7	23719279	513.946	1182.75	23744928	46201.2	2.10061e+07	5709.88	3678.9	0.758465
	14320.4	3630.62	S056	58.982	26634.2	61365211	355.738	4129.84	57388275	161322	5.18501e+07	10689.8	4850.45
	8353.47	2643.59	S054	139.034	3638.44	19760365	513.946	1182.75	23744928	46201.2	1.33368e+07	5709.88	2335.74	0.602815
	14320.4	3630.62	S056	139.034	11756.4	63849083	355.738	4129.84	57388275	161322	4.14199e+07	10689.8	3874.73
	8353.47	2643.59	S054	262.989	2034.33	20898639	161.357	1240.19	7816890	48444.7	8.15822e+06	5709.88	1428.79	1.00862
	14320.4	3630.62	S056	262.989	4958.38	50937458	182.17	3484.34	24794552	136107	1.51429e+07	10689.8	1416.58
	8353.47	2643.59	S062	333.594	6020.11	78448076	660.019	1239.85	31965759	48431.6	6.22916e+07	5709.88	10909.4	0.663709
	14320.4	3630.62	S064	333.594	16514.5	215200748	352.794	3030.64	41765304	118384	1.75708e+08	10689.8	16437.1
	8353.47	2643.59	S066	405.325	2163.82	34259762	320.64	923.895	11571783	36089.6	1.96317e+07	5709.88	3438.2	0.499059
	14320.4	3630.62	S069	405.325	8092.7	128131789	320.64	3441.3	43102281	134426	7.36457e+07	10689.8	6889.37
	8353.47	2643.59	S075	385.152	1824.66	27452024	373.453	1069.51	15602067	41777.9	1.13612e+07	5709.88	1989.74	0.621926
	14320.4	3630.62	S077	385.152	5248.34	78961265	316.8	2975.16	36817601	116217	3.42e+07	10689.8	3199.32
	8353.47	2643.59	S079	344.32	1955.97	26307831	413.568	734.075	11858986	28674.8	1.64345e+07	5709.88	2878.26	0.641247
	14320.4	3630.62	S081	344.32	4900.74	65915016	413.568	1333.36	21540472	52084.5	4.79813e+07	10689.8	4488.53
	8353.47	2643.59	S079	200.96	1228.39	9642843	413.568	734.075	11858986	28674.8	3.88035e+06	5709.88	679.585	1.06121
	14320.4	3630.62	S081	200.96	2205.41	17312468	413.568	1333.36	21540472	52084.5	6.84557e+06	10689.8	640.386
	8353.47	2643.59		391.91	1532.91	23467377	613.862	983.086	23573409	38401.8	8.41733e+06	5709.88	1474.17	0.584197
	14320.4	3630.62		391.91	3622.75	55460691	777.984	1860.74	56547964	72685.3	2.69746e+07	10689.8	2523.41
	8353.47	2643.59	S087	310.016	4552.56	55131444	824.883	1175.18	37866813	45905.7	4.08999e+07	5709.88	7163.01	0.780305
	14320.4	3630.62	S089	310.016	11679.6	141439493	713.83	3576.39	99724003	139703	9.81294e+07	10689.8	9179.76
	8353.47	2643.59	S091	354.714	2835.94	39294772	815.667	1149.49	36625146	44902.1	2.33674e+07	5709.88	4092.44	1.05253
	14320.4	3630.62	S093	354.714	5485.32	76004600	609.894	2485.62	59217540	97094.8	4.15637e+07	10689.8	3888.18

## Sheet: Fig5B-565-100nM2uM_635-40nM10uM
singMol	BackAreaSpot	areaCell	I-inCellMean	I-inCellTot	areaOutCell	I-outCellMean	I-outCellTot	Iout/areaout	num	den	Nspot	ratio
6016.33	1767.57	176.282	4642.34	31967169	573.901	1642.6	36823758	64164	2.06562e+07	4248.76	4861.71
6395.68	2419.75	176.282	1581.62	10891023	573.901	794.345	17807633	31029.1	5.42115e+06	3975.93	1363.49	3.56563	2.87764
6016.33	1767.57	186.522	3312.17	24132462	726.579	1410.26	40026125	55088.5	1.38573e+07	4248.76	3261.48		1.01722
6395.68	2419.75	186.522	1993.1	14521721	584.32	978.176	22326864	38210	7.39472e+06	3975.93	1859.87	1.75361	0.246712
6016.33	1767.57	165.888	4773.36	30931356	530.995	1377.14	28564570	53794.4	2.20075e+07	4248.76	5179.75
6395.68	2419.75	165.888	2098.88	13600720	530.995	819.565	16999426	32014.3	8.28993e+06	3975.93	2085.03	2.48426
6016.33	1767.57	142.592	3061.53	17052693	332.006	1689.14	21906417	65982	7.64419e+06	4248.76	1799.16
6395.68	2419.75	142.592	1385.12	7715128	332.006	935.729	12135468	36552	2.50311e+06	3975.93	629.567	2.85778
6016.33	1767.57	107.878	4728.19	19924608	485.658	1477.23	28024511	57704.2	1.36996e+07	4248.76	3224.38
6395.68	2419.75	107.878	1781.88	7508833	485.658	895.956	16997177	34998.2	3.73329e+06	3975.93	938.974	3.43394
6016.33	1767.57	49.28	2286.55	4401607	371.533	1175.62	17061732	45922.5	2.13855e+06	4248.76	503.334
6395.68	2419.75	49.28	1206.14	2321828	371.533	770.687	11184974	30104.9	838257	3975.93	210.833	2.38736
6016.33	1767.57	89.37	3983.74	13907244	329.574	1342.1	17278134	52425.7	9.22196e+06	4248.76	2170.51
6395.68	2419.75	89.37	2099.87	7330654	329.574	1003.43	12918100	39196.4	3.82768e+06	3975.93	962.712	2.25458
6016.33	1767.57	134.502	3297.96	17327461	329.574	1342.1	17278134	52425.7	1.02761e+07	4248.76	2418.62
6395.68	2419.75	134.502	1731.04	9094861	329.574	1003.43	12918100	39196.4	3.82287e+06	3975.93	961.504	2.51545
6016.33	1767.57	332.954	5980.69	77784865	347.904	1267.52	17225538	49512.3	6.12995e+07	4248.76	14427.6
6395.68	2419.75	332.954	2662.94	34634185	347.904	824.769	11208607	32217.5	2.39072e+07	3975.93	6012.99	2.39941
6016.33	1767.57	166.067	1690.83	10968397	431.821	1033.11	17426532	40355.9	4.26661e+06	4248.76	1004.2
6395.68	2419.75	166.067	1043.94	6772072	431.821	692.164	11675424	27037.6	2.28201e+06	3975.93	573.957	1.74961
6016.33	1767.57	98.381	2278.64	8756810	431.821	1033.11	17426532	40355.9	4.78655e+06	4248.76	1126.58
6395.68	2419.75	98.381	1641.91	6309853	431.821	692.164	11675424	27037.6	3.64986e+06	3975.93	917.99	1.22722
6016.33	1767.57	221.005	1987.98	17162223	821.402	1275.86	40937267	49838.3	6.14771e+06	4248.76	1446.94
6395.68	2419.75	221.005	888.968	7674459	535.936	710.62	14876825	27758.6	1.53967e+06	3975.93	387.249	3.73647
6016.33	1767.57	219.238	2035.97	17436093	765.67	1224.57	36625697	47834.8	6.94888e+06	4248.76	1635.51
6395.68	2419.75	219.238	921.139	7888634	341.53	700.648	9347342	27369	1.8883e+06	3975.93	474.934	3.44366
6016.33	1767.57	467.968	1875.36	34281498	447.437	1116.6	19516005	43617.3	1.387e+07	4248.76	3264.48
6395.68	2419.75	467.968	868.011	15867249	512.973	730.821	14644187	28547.7	2.50785e+06	3975.93	630.758	5.17549
6016.33	1767.57	123.827	4724.69	22853306	574.797	2478.8	55656401	96827.9	1.08634e+07	4248.76	2556.84
6395.68	2419.75	123.827	1432.59	6929423	574.797	968.121	21737223	37817.2	2.24663e+06	3975.93	565.058	4.52492
6016.33	1767.57	101.376	4560.32	18058855	574.797	2478.8	55656401	96827.9	8.24283e+06	4248.76	1940.06
6395.68	2419.75	101.376	1603.69	6350606	574.797	968.121	21737223	37817.2	2.51685e+06	3975.93	633.021	3.06476
6016.33	1767.57	198.63	3074.75	23857002	492.365	1326.17	25506260	51803.6	1.35673e+07	4248.76	3193.23
6395.68	2419.75	198.63	1406.27	10911261	481.178	708.697	13320662	27683.4	5.4125e+06	3975.93	1361.32	2.34569

## Sheet: Fig5B-635-40nM10uM_565-100nM2uM
singMol	BackAreaSpot	areaCell	I-inCellMean	I-inCellTot	areaOutCell	I-outCellMean	I-outCellTot	Iout/areaout	num	den	Nspot	ratio
5502.46	2051.34	167.757	1165.35	7636510	436.403	661.333	11273748	25833.3	3.30279e+06	3451.12	957.019	0.528429	1.07897
6391.68	2055.67	167.757	2425.67	15895416	436.403	1227.32	20922092	47942.1	7.85279e+06	4336.01	1811.06		0.419051
5502.46	2051.34	106.624	1564.47	6516004	776.909	649.493	19710827	25370.8	3.81086e+06	3451.12	1104.24	0.804812	0.0937026
6391.68	2055.67	106.624	2816.29	11729848	410.01	1387.91	22228776	54215.2	5.94921e+06	4336.01	1372.05
5502.46	2051.34	63.13	985.337	2429842	604.416	649.459	15333738	25369.5	828265	3451.12	239.999	0.724809
6391.68	2055.67	63.13	1602.06	3950687	604.416	1019.84	24078483	39837.6	1.43574e+06	4336.01	331.12
5502.46	2051.34	323.072	3147.73	39724358	273.869	827.829	8856113	32337	2.92772e+07	3451.12	8483.39	1.02823
6391.68	2055.67	323.072	4008.72	50589985	273.869	1174.01	12559581	45859.8	3.5774e+07	4336.01	8250.44
5502.46	2051.34	151.398	1516.88	8970855	273.869	827.829	8856113	32337	4.07509e+06	3451.12	1180.8	0.869476
6391.68	2055.67	151.398	2169.71	12831657	273.869	1174.01	12559581	45859.8	5.88857e+06	4336.01	1358.06
5502.46	2051.34	156.749	1143.61	7002298	726.016	727.585	20634310	28421.3	2.54729e+06	3451.12	738.106	1.31175
6391.68	2055.67	156.749	2029.52	12426723	726.016	1631.04	46256411	63712.7	2.43983e+06	4336.01	562.69
5502.46	2051.34	110.822	1109.4	4802613	535.27	644.653	13479049	25181.8	2.01192e+06	3451.12	582.976	1.07497
6391.68	2055.67	110.822	1698.81	7354167	535.27	1155.62	24162881	45141.5	2.3515e+06	4336.01	542.319
5502.46	2051.34	98.125	1314.64	5039001	500.608	660.409	12914295	25797.2	2.50765e+06	3451.12	726.619	0.908754
6391.68	2055.67	98.125	2151.72	8247561	271.974	1247.21	13250396	48719.3	3.46697e+06	4336.01	799.578
5502.46	2051.34	231.501	2939.24	26579540	694.784	652.866	17718791	25502.6	2.06757e+07	3451.12	5991.01	0.864767
6391.68	2055.67	231.501	4541.41	41067963	694.784	1219.57	33099204	47639.6	3.00394e+07	4336.01	6927.88
5502.46	2051.34	112.973	2829.58	12486931	937.165	722.907	26464169	28238.5	9.29674e+06	3451.12	2693.83	0.942453
6391.68	2055.67	112.973	4261.28	18805040	937.165	1452.83	53185062	56751	1.23937e+07	4336.01	2858.32
5502.46	2051.34	284.058	1703.4	18900916	944.154	645.308	23799602	25207.3	1.17406e+07	3451.12	3401.96	0.726174
6391.68	2055.67	284.058	3106.79	34472976	944.154	1276.11	47064259	49848.1	2.03132e+07	4336.01	4684.78
5502.46	2051.34	355.814	2186.14	30385132	712.038	648.028	18024245	25313.6	2.13782e+07	3451.12	6194.57	1.13509
6391.68	2055.67	355.686	2941.02	40862556	712.038	1237.9	34431048	48355.6	2.36631e+07	4336.01	5457.36
5502.46	2051.34	139.75	1196.44	6531393	653.747	569.54	14544336	22247.7	3.42228e+06	3451.12	991.645	0.637901
6391.68	2055.67	139.853	2229.23	12178273	653.747	995.378	25418971	38882	6.74051e+06	4336.01	1554.54
5502.46	2051.34	116.582	1299.12	5916190	434.202	598.168	10145519	23365.9	3.19215e+06	3451.12	924.96	1.9991
6391.68	2055.67	116.582	1407.62	6410325	434.202	967.089	16402792	37776.9	2.00622e+06	4336.01	462.689
5502.46	2051.34	198.195	1519.16	11761355	377.446	661.004	9745844	25820.5	6.64386e+06	3451.12	1925.13	2.01837
6391.68	2055.67	197.504	2206.91	17026327	377.446	1670.85	24635008	65267.6	4.13571e+06	4336.01	953.806
5502.46	2051.34	532.992	1762.37	36692463	377.446	661.004	9745844	25820.5	2.29303e+07	3451.12	6644.32	1.78873
6391.68	2055.67	532.992	2444.45	50893455	377.446	1670.85	24635008	65267.6	1.61063e+07	4336.01	3714.55
5502.46	2051.34	139.366	2226.63	12121793	523.853	588.97	12052100	23006.6	8.91545e+06	3451.12	2583.35	1.04835
6391.68	2055.67	139.059	2846.61	15462789	523.853	879.591	17999069	34359	1.06849e+07	4336.01	2464.22
5502.46	2051.34	414.669	1872.59	30332253	745.267	765.267	22278461	29893.3	1.79364e+07	3451.12	5197.29	0.915789
6391.68	2055.67	414.72	3038.41	49222154	745.267	1519.41	44233082	59352	2.46077e+07	4336.01	5675.2
5502.46	2051.34	117.274	1841.92	8437821	809.677	616.031	19483824	24063.7	5.61577e+06	3451.12	1627.23	0.964955
6391.68	2055.67	117.683	2693.01	12379764	809.677	1102.42	34867396	43063.3	7.31194e+06	4336.01	1686.33
5502.46	2051.34	140.749	1580.86	8691571	997.222	620.364	24165653	24233	5.2808e+06	3451.12	1530.17	1.28643
6391.68	2055.67	140.749	1801.84	9906537	997.222	863.765	33647086	33740.8	5.15755e+06	4336.01	1189.47

## Sheet: Fig5C-Atto
singMol	BackAreaSpot	cell	areaCell	I-inCellMean	I-inCellTot	areaOutCell	I-outCellMean	I-outCellTot	Iout/areaout	num	den	Nspot	ratio
6649.3	2740.52	S070	211.072	1076.58	8876374	461.722	853.26	15389392	33330.4	1.84125e+06	3908.78	471.056	0.779725	0.988409
11101.2	3908.85		211.328	1934.47	15969067	461.414	1408.11	25379748	55004.3	4.34512e+06	7192.35	604.131		0.323443
6649.3	2740.52	S002	147.814	1552.96	8966789	352.307	830.747	11432738	32451.1	4.17007e+06	3908.78	1066.85	1.33322	0.0762362
11101.2	3908.85		147.635	2500.79	14422072	337.869	1502.82	19834219	58703.9	5.75533e+06	7192.35	800.201
7167.6	2742.58	S005	226.278	1702.1	15044877	425.984	1232.37	20506560	48139.3	4.15202e+06	4425.01	938.307	1.50443
10912.1	3792.78		226.33	2649.19	23421502	426.291	2146.95	35751002	83865.3	4.44028e+06	7119.33	623.694
7167.6	2742.58	S012	136.32	1948.41	10375305	451.2	812.979	14328760	31757	6.04619e+06	4425.01	1366.37	0.885971
10912.1	3792.78		136.192	3430.81	18251893	321.715	1366.97	17178735	53397.4	1.09796e+07	7119.33	1542.22
7167.6	2742.58	S015	173.107	2833.65	19161151	487.398	1078.69	20537245	42136.5	1.1867e+07	4425.01	2681.81	1.03772
10912.1	3792.78		173.082	4724.74	31943962	431.411	2003.44	33761947	78259.4	1.83987e+07	7119.33	2584.33
7167.6	2742.58	S018	284.723	1223.71	13610063	151.27	790.621	4671780	30883.7	4.81676e+06	4425.01	1088.53	1.05358
10912.1	3792.78		284.774	1769.34	19682121	231.782	1108.11	10032810	43285.5	7.35552e+06	7119.33	1033.18
7167.6	2742.58	S023	271.155	1476.43	15638399	273.126	912.435	9734772	35642.1	5.97388e+06	4425.01	1350.02	0.791027
10912.1	3792.78		270.925	2442.41	25848026	286.643	1294.31	14492347	50558.9	1.21504e+07	7119.33	1706.67
7167.6	2742.58	S029	32.538	1589.15	2019811	306.893	1238.83	14851096	48391.8	445240	4425.01	100.619	1.50495
10912.1	3792.78		32.358	1233.54	1559192	294.758	856.974	9867195	33475.6	475989	7119.33	66.8587
7167.6	2742.58	S032	119.04	1160.82	5397798	519.424	883.015	17916372	34492.8	1.29178e+06	4425.01	291.927	1.21455
10912.1	3792.78		119.296	1711.87	7977295	390.656	1344.66	20519486	52525.7	1.71119e+06	7119.33	240.358
7167.6	2742.58	S035	231.014	1126.27	10163485	412.979	790.631	12754452	30884	3.02884e+06	4425.01	684.482	0.782811
10912.1	3792.78		231.168	1923.88	17372601	414.669	1234.5	19996431	48222.6	6.22507e+06	7119.33	874.39
7167.6	2742.58	S038	59.366	3472.05	8051672	354.842	965.376	13381082	37710	5.81298e+06	4425.01	1313.66	0.615816
10912.1	3792.78		58.829	8341.63	19169070	323.405	1732.83	21890849	67688.7	1.5187e+07	7119.33	2133.21
7167.6	2742.58	S045	75.29	1483	4361490	461.414	979.347	17651753	38255.8	1.48121e+06	4425.01	334.736	1.28779
10912.1	3792.78		75.162	2201.14	6462547	373.043	1570.84	22890322	61361.1	1.85053e+06	7119.33	259.93
7167.6	2742.58	S050	42.189	2403.19	3960454	373.274	925.165	13489824	36139.2	2.43578e+06	4425.01	550.457	1.08551
10912.1	3792.78		42.138	3744.46	6163387	388.634	1551.14	23547844	60591.3	3.61019e+06	7119.33	507.097
7167.6	2742.58	S053	83.43	1399.33	4560414	400.717	812.467	12717546	31737	1.9126e+06	4425.01	432.224	1.17348
10912.1	3792.78		83.354	1977.87	6439928	455.706	1172.51	20871753	45800.9	2.62224e+06	7119.33	368.327
7167.6	2742.58	S065	227.814	1415.32	12594970	251.776	720.861	7089671	28158.6	6.18004e+06	4425.01	1396.61	0.289391
10912.1	3792.78		227.021	5001.23	44350952	208.538	1126.84	9179205	44016.9	3.43582e+07	7119.33	4826.04
7167.6	2742.58	S082	147.891	1835.24	10602211	118.682	984.956	4566254	38474.7	4.91215e+06	4425.01	1110.09	1.03753
10912.1	3792.78		148.045	3418.79	19770837	192	2101.62	15762128	82094.4	7.61717e+06	7119.33	1069.93
7167.6	2742.58	S099	108.314	1501.42	6352489	276.762	824.384	8912417	32202.5	2.86451e+06	4425.01	647.345	0.630315
10912.1	3792.78		108.621	3029	12852038	314.803	1305.76	16056928	51006.3	7.31169e+06	7119.33	1027.02
7167.6	2742.58	S026	39.424	2443.63	3763189	539.776	1172.25	24716836	45790.9	1.95793e+06	4425.01	442.468	0.783536
10912.1	3792.78		39.475	4401.98	6787852	594.048	1794.77	41647584	70108.1	4.02033e+06	7119.33	564.707

## Sheet: Fig5C-Abberior
singMol	BackAreaSpot	cell	areaCell	I-inCellMean	I-inCellTot	areaOutCell	I-outCellMean	I-outCellTot	Iout/areaout	num	den	Nspot	ratio
6178.24	2797.74	S005	85.76	1070	3584511	409.037	717.534	11464766	28028.7	1.18077e+06	3380.5	349.289	0.473691	0.482818
12128.4	4197.63		85.427	3359.7	11211302	395.136	1607.23	24807527	62782.2	5.848e+06	7930.82	737.377		0.13762
6178.24	2797.74	S008	142.003	1258	6978127	390.016	835.145	12723440	32622.9	2.34558e+06	3380.5	693.856	0.786727	0.0324373
12128.4	4197.63		142.003	2884.33	15999364	417.357	1623.36	26465613	63412.4	6.99461e+06	7930.82	881.953
6178.24	2797.74	S011	235.93	1080.9	9961577	349.517	923.358	12606610	36068.7	1.4519e+06	3380.5	429.492	0.408229
12128.4	4197.63		236.365	2528.13	23342261	221.594	1624.43	14061083	63454.3	8.3439e+06	7930.82	1052.08
6178.24	2797.74	S014	156.262	999.484	6100852	417.997	787.702	12861591	30769.6	1.29274e+06	3380.5	382.41	0.684151
12128.4	4197.63		156.134	2288.7	13958782	343.91	1561.87	20982116	61010.5	4.43297e+06	7930.82	558.955
6178.24	2797.74	S017	286.31	994.46	11122041	295.808	803.755	9287386	31396.7	2.13286e+06	3380.5	630.93	0.626446
12128.4	4197.63		286.131	2759.54	30843337	340.326	2044.89	27184773	79878.6	7.98759e+06	7930.82	1007.16
6178.24	2797.74	S023	71.962	928.622	2610357	543.078	749.308	15895830	29269.9	504038	3380.5	149.101	0.636365
12128.4	4197.63		71.91	2204.56	6192598	240.41	1543.05	14490771	60275.2	1.85821e+06	7930.82	234.302
6178.24	2797.74	S069	159.872	1095.94	6844131	110.08	821.846	3533936	32103.3	1.71171e+06	3380.5	506.347	0.435045
12128.4	4197.63		160.307	3262.83	20431830	76.595	1788.75	5351946	69873.3	9.23065e+06	7930.82	1163.9
6178.24	2797.74		195.021	1213.69	9245914	110.08	821.846	3533936	32103.3	2.98509e+06	3380.5	883.031	0.269774
12128.4	4197.63		194.432	5206.71	39544985	76.595	1788.75	5351946	69873.3	2.59594e+07	7930.82	3273.23
6178.24	2797.74	S041	230.246	1007.05	9057389	282.547	797.971	8807205	31170.8	1.88045e+06	3380.5	556.263	0.492168
12128.4	4197.63		230.195	3200.47	28778588	364.723	2203.62	31394965	86078.9	8.96365e+06	7930.82	1130.23
6178.24	2797.74	S045	98.995	1018.63	3939041	410.368	730.105	11703587	28519.7	1.11573e+06	3380.5	330.049	0.52282
12128.4	4197.63		98.97	3062.28	11838770	403.533	1767.24	27856956	69032.7	5.00661e+06	7930.82	631.285
6178.24	2797.74	S048	68.582	912.397	2444312	389.504	736.979	11213129	28788.2	469958	3380.5	139.02	0.441674
12128.4	4197.63		68.378	2614.41	6983090	363.443	1679.81	23848280	65617.7	2.49629e+06	7930.82	314.758
6178.24	2797.74	S051	133.658	841.82	4395141	389.12	735.856	11185009	28744.4	553226	3380.5	163.652	0.506854
12128.4	4197.63		133.581	1760.49	9186245	328.986	1269.75	16317559	49599.6	2.56069e+06	7930.82	322.878
6178.24	2797.74	s058	164.813	1025.33	6601081	210.97	731.786	6030645	28585.3	1.88985e+06	3380.5	559.044	0.463675
12128.4	4197.63		166.886	2820.9	18389438	322.15	1354.11	17040078	52894.9	9.56203e+06	7930.82	1205.68
6178.24	2797.74	S069	135.629	1110.28	5882236	93.261	816.966	2976206	31912.7	1.55395e+06	3380.5	459.682	0.446836
12128.4	4197.63		135.757	3342.56	17725606	73.19	1804.02	5157695	70469.9	8.15882e+06	7930.82	1028.75
6178.24	2797.74	s069-2	208.512	1196.81	9748015	93.261	816.966	2976206	31912.7	3.09384e+06	3380.5	915.203	0.274322
12128.4	4197.63		208.384	5054.54	41143930	73.19	1804.02	5157695	70469.9	2.64591e+07	7930.82	3336.24
6178.24	2797.74	s075	56.038	1188.87	2602439	384.666	848.7	12752563	33152.3	744650	3380.5	220.278	0.453735
12128.4	4197.63		55.808	3895.98	8493246	397.082	2129.82	33035685	83196.1	3.85024e+06	7930.82	485.478
6178.24	2797.74	s078	73.702	967.99	2786844	369.536	746.968	10782488	29178.5	636334	3380.5	188.237	0.489285
12128.4	4197.63		73.626	2548.54	7329603	439.373	1487.64	25532396	58111	3.05112e+06	7930.82	384.717
6178.24	2797.74	s092	96.026	1019.58	3824439	327.578	803.401	10280315	31382.8	810874	3380.5	239.868	0.278931
12128.4	4197.63		87.424	3793.91	12956218	398.95	1796.8	28001324	70187.6	6.82014e+06	7930.82	859.954

## Sheet: Fig5C-Alexa
	singMol	BackAreaSpot		areaCell	I-inCellMean	I-inCellTot	areaOutCell	I-outCellMean	I-outCellTot	Iout/areaout	num	den	Nspot	ratio
	7826.72	2691.2		13.389	1908.86	998336	502.682	896.532	17604306	35020.8	529443	5135.52	103.094	0.363545	0.586582
	10022	2645.47		13.389	5335.02	2790216	323.635	1335.32	16881156	52161.1	2.09183e+06	7376.5	283.581
	7826.72	2691.2		29.389	1729.32	1985255	58.266	1003.31	2283534	39191.5	833455	5135.52	162.292	0.381149
	10022	2645.47		29.44	4391.88	5050656	43.008	1660.67	2789921	64869.8	3.14089e+06	7376.5	425.797
	7826.72	2691.2		128.922	2315.72	11661988	265.754	1509.66	15671810	58971.1	4.05931e+06	5135.52	790.438	0.433307
	10022	2645.47		128.691	4633.12	23290709	265.754	1956.34	20308790	76419.5	1.34562e+07	7376.5	1824.2
	7826.72	2691.2		132.429	4663.74	24125514	228.838	3524.14	31502327	137662	5.89506e+06	5135.52	1147.9	0.62865
	10022	2645.47		132.429	4536.87	23469224	271.744	1933.1	20519854	75511.7	1.34693e+07	7376.5	1825.97
	7826.72	2691.2		106.368	2191.99	9107710	170.061	1295.73	8607517	50614.3	3.72397e+06	5135.52	725.139	0.497587
	10022	2645.47		106.368	3763.68	15638086	154.445	1176.47	7097653	45955.9	1.07499e+07	7376.5	1457.31
	7826.72	2691.2		279.117	4039.95	44047630	92.954	2656.34	9645171	103763	1.50857e+07	5135.52	2937.51	0.724062
	10022	2645.47		279.296	4826.3	52654882	98.253	2083.28	7995622	81377.9	2.99264e+07	7376.5	4056.99
	7826.72	2691.2		25.216	3449.42	3397679	234.726	1801.97	16522262	70389.6	1.62274e+06	5135.52	315.983	1.57144
	10022	2645.47		25.907	2787.98	2821440	83.942	1322.32	4335897	51653.5	1.48325e+06	7376.5	201.078
	7826.72	2691.2		35.482	1749.18	2424359	231.885	1056.46	9569395	41267.8	960093	5135.52	186.951	0.58863
	10022	2645.47		35.302	2787.78	3844346	231.885	1088.87	9863020	42534.1	2.34281e+06	7376.5	317.604
	7826.72	2691.2		92.979	2208.89	8022708	110.771	1331.47	5761274	52010.7	3.18681e+06	5135.52	620.542	0.404451
	10022	2645.47		98.176	4220.12	16184163	65.92	1268.98	3267614	49569.4	1.13176e+07	7376.5	1534.28
	7826.72	2691.2		88.499	4034.75	13948126	84.557	2754.54	9098255	107599	4.42572e+06	5135.52	861.785	0.489093
	10022	2645.47		96.128	5267.48	19779402	105.882	1806.12	7470129	70551.5	1.29974e+07	7376.5	1762.01
	7826.72	2691.2		168.96	3681.67	24299049	267.725	2856.86	29876989	111596	5.44382e+06	5135.52	1060.03	0.447901
	10022	2645.47		180.582	4459.74	31459015	193.101	1984.88	14971951	77534.3	1.74577e+07	7376.5	2366.67
	7826.72	2691.2		169.19	1702.14	11249460	267.725	1229.37	12856772	48022.3	3.12457e+06	5135.52	608.422	0.328329
	10022	2645.47		180.582	3290.53	23211413	193.101	1352.73	10203623	52840.9	1.36693e+07	7376.5	1853.09
	7826.72	2691.2		70.195	3582.39	9822918	267.725	1229.37	12856772	48022.3	6.45199e+06	5135.52	1256.35	1.34561
	10022	2645.47		70.195	3864.45	10596311	193.101	1352.73	10203623	52840.9	6.88715e+06	7376.5	933.661
	7826.72	2691.2		70.195	1647.28	4516831	267.725	1229.37	12856772	48022.3	1.14591e+06	5135.52	223.133	0.359031
	10022	2645.47		70.195	3024.64	8293559	193.101	1352.73	10203623	52840.9	4.58439e+06	7376.5	621.487
	7826.72	2691.2		70.272	3473.24	9534056	162.611	2243.72	14252142	87645.6	3.37502e+06	5135.52	657.192	0.820726
	10022	2645.47		78.95	3886.19	11985016	168.243	1970.93	12952954	76989.6	5.90669e+06	7376.5	800.745
	7826.72	2691.2		70.272	1654.07	4540430	162.611	1014.9	6446648	39644.6	1.75452e+06	5135.52	341.645	0.473133
	10022	2645.47		78.95	3006.65	9272498	168.243	1279.51	8408957	49981	5.3265e+06	7376.5	722.09
	7826.72	2691.2		58.982	2210.53	5093059	210.739	1623.95	13368355	63435.6	1.3515e+06	5135.52	263.167	0.281437
	10022	2645.47		60.698	4797.43	11374699	210.611	1888.24	15534594	73759.7	6.89764e+06	7376.5	935.083
	7826.72	2691.2		58.982	1386.65	3194849	210.739	920.843	7580383	35970.5	1.07324e+06	5135.52	208.983	0.27294
	10022	2645.47		60.698	3707.49	8790456	210.611	1325.36	10903740	51771.9	5.648e+06	7376.5	765.676
	7826.72	2691.2		174.925	4068.45	27799697	345.165	3001.18	40464871	117233	7.29264e+06	5135.52	1420.04	0.782098
	10022	2645.47		174.285	4628.54	31511077	366.899	2661.24	38140840	103955	1.33933e+07	7376.5	1815.68
	7826.72	2691.2		174.925	1351.05	9231718	345.165	919.164	12393084	35904.8	2.95107e+06	5135.52	574.638	0.475499
	10022	2645.47		174.285	2643.94	17999922	366.899	1334.52	19126394	52129.9	8.91447e+06	7376.5	1208.5
	7826.72	2691.2		80.154	1917.61	6004044	170.47	1702.98	11340179	66523	671958	5135.52	130.845	0.528069
	10022	2645.47		77.491	2458.78	7442743	170.496	1854.97	12354128	72459.9	1.82775e+06	7376.5	247.78
	7826.72	2691.2		80.154	1064.21	3332057	170.47	904.435	6022634	35329.6	500250	5135.52	97.4097	0.418914
	10022	2645.47		77.491	1873.94	5672424	170.496	1307.3	8706594	51066.3	1.71525e+06	7376.5	232.529
	7826.72	2691.2		247.194	962.831	9297096	189.338	841.009	6220106	32851.9	1.17631e+06	5135.52	229.054	0.835001
	10022	2645.47		246.963	1270.82	12259613	199.731	1061.07	8278451	41448	2.02349e+06	7376.5	274.316
	7826.72	2691.2		82.97	1089.7	3531722	240.102	903.542	8474321	35294.7	603323	5135.52	117.48	0.627378
	10022	2645.47		82.867	1635.84	5295200	275.584	1209.12	13016154	47231.2	1.38129e+06	7376.5	187.256

## Sheet: Fig5E-488-50nM-10uM
	singMol	BackAreaSpot	cell	areaCell	I-inCellMean	I-inCellTot	areaOutCell	I-outCellMean	I-outCellTot	Iout/areaout	num	den	Nspot	ratio		Iin-Iout	spotDens
3206.4	4668.39	1461.99	s002	314.829	3902.75	47996074	270.362	1426.21	15062225	55711.3	3.04565e+07	3206.4	9498.66	0.541078	0.408493	2476.54	30.1708
2871.21	5330.57	2459.36		314.829	2164.55	26619592	270.362	964.627	10187423	37680.7	1.47566e+07	2871.21	5139.51		0.0945372	1199.92
3206.4	4668.39	1461.99	s006	477.338	3919.72	73087093	182.605	1435.44	10238995	56071.8	4.63219e+07	3206.4	14446.7	0.388144	0.0201554	2484.28	30.2651
2871.21	5330.57	2459.36		477.338	1800.59	33573746	182.605	937.131	6684554	36606.6	1.61e+07	2871.21	5607.39			863.456
3206.4	4668.39	1461.99	s008	288.666	1856.86	20937935	246.349	895.676	8619088	34987.3	1.08383e+07	3206.4	3380.2	0.447198		961.182	11.7097
2871.21	5330.57	2459.36		288.666	1247.89	14071190	246.349	862.984	8304495	33710.3	4.34018e+06	2871.21	1511.62			384.904
3206.4	4668.39	1461.99	s012	72.192	11446.1	32277986	350.771	1913.66	26220930	74752.3	2.68815e+07	3206.4	8383.68	0.520746		9532.44	116.13
2871.21	5330.57	2459.36		72.192	5415.22	15270905	350.771	970.166	13293209	37897.1	1.2535e+07	2871.21	4365.76			4445.05
3206.4	4668.39	1461.99	s014	85.606	4030.35	13477497	586.419	2151.1	49275191	84027.3	6.28426e+06	3206.4	1959.91	0.351625		1879.25	22.8945
2871.21	5330.57	2459.36		85.606	1592.08	5323927	586.419	1000.37	22915470	39077	1.97871e+06	2871.21	689.153			591.713
3206.4	4668.39	1461.99	s018	359.014	8074.6	113238243	199.757	2937.48	22921122	114745	7.20432e+07	3206.4	22468.5	0.384848		5137.13	62.584
2871.21	5330.57	2459.36		359.014	2709.96	38004436	199.757	939.618	7331838	36703.8	2.48273e+07	2871.21	8646.96			1770.34
3206.4	4668.39	1461.99	s020	89.446	3115.42	10885292	418.355	1490.47	24357272	58221.5	5.67761e+06	3206.4	1770.71	0.505894		1624.95	19.7964
2871.21	5330.57	2459.36		89.446	1573.76	5498711	418.355	837.64	13688720	32720.3	2.57201e+06	2871.21	895.791			736.118
3206.4	4668.39	1461.99	s026	304.563	4616.48	54922199	247.91	1191.84	11541817	46556.5	4.07428e+07	3206.4	12706.7	0.340869		3424.63	41.7211
2871.21	5330.57	2459.36		304.563	1993.4	23715464	247.91	948.081	9181214	37034.5	1.24361e+07	2871.21	4331.32			1045.32
3206.4	4668.39	1461.99	s034	59.366	4605.08	10679183	231.117	1260.23	11377369	49227.7	7.75673e+06	3206.4	2419.14	0.34304		3344.85	40.7495
2871.21	5330.57	2459.36		59.366	2108.98	4890734	231.117	1081.52	9763979	42246.9	2.3827e+06	2871.21	829.86			1027.46
3206.4	4668.39	1461.99	s034-2	41.574	10744.8	17449486	231.117	1260.23	11377369	49227.7	1.54029e+07	3206.4	4803.79	0.323269		9484.53	115.548
2871.21	5330.57	2459.36		41.574	3827.05	6215127	231.117	1081.52	9763979	42246.9	4.45875e+06	2871.21	1552.92			2745.53
3206.4	4668.39	1461.99	s038	201.651	5316.02	41874284	149.146	1371.06	7987772	53556.7	3.10745e+07	3206.4	9691.39	0.413306		3944.96	48.0602
2871.21	5330.57	2459.36		201.651	2461.99	19393093	149.146	1001.96	5837437	39139.1	1.15007e+07	2871.21	4005.51			1460.03
3206.4	4668.39	1461.99	s048	156.186	9060.99	55281114	204.826	1856.31	14852355	72512.1	4.39557e+07	3206.4	13708.7	0.419575		7204.68	87.7718
2871.21	5330.57	2459.36		156.186	3626.34	22124273	204.826	919.441	7356448	35915.6	1.65148e+07	2871.21	5751.84			2706.89
3206.4	4668.39	1461.99	s054	73.779	3634.62	10474990	381.747	1757.25	26204156	68642.7	5.4106e+06	3206.4	1687.43	0.237699		1877.37	22.8715
2871.21	5330.57	2459.36		73.779	1247.02	3593908	381.747	847.42	12636730	33102.4	1.15165e+06	2871.21	401.102			399.599
3206.4	4668.39	1461.99	s056	126.771	3768.03	18659287	222.694	1169.11	10170044	45668.2	1.28699e+07	3206.4	4013.8	0.298787		2598.93	31.6618
2871.21	5330.57	2459.36		126.771	1522.3	7538445	222.694	826.954	7193677	32303	3.44337e+06	2871.21	1199.27			695.349
3206.4	4668.39	1461.99	s060	156.211	3136.09	19136406	289.843	1129.87	12792346	44135.4	1.2242e+07	3206.4	3817.97	0.379152		2006.22	24.4411
2871.21	5330.57	2459.36		156.211	1606.81	9804767	289.843	925.667	10480404	36158.9	4.15635e+06	2871.21	1447.59			681.145
3206.4	4668.39	1461.99	s074	67.814	12551.1	33247880	277.632	2945.75	31946676	115068	2.54446e+07	3206.4	7935.56	0.464931		9605.35	117.02
2871.21	5330.57	2459.36		67.814	4861.3	12877579	277.632	862.32	9351855	33684.4	1.05933e+07	2871.21	3689.49			3998.98
3206.4	4668.39	1461.99	s079	117.734	1394.73	6414370	157.619	748.158	4606406	29224.9	2.9736e+06	3206.4	927.394	0.604847		646.573	7.87703
2871.21	5330.57	2459.36		117.734	1147.27	5276284	129.613	797.075	4035590	31135.7	1.61055e+06	2871.21	560.932			350.193
3206.4	4668.39	1461.99	s079-2	118.221	1413.31	6526671	157.619	748.158	4606406	29224.9	3.07167e+06	3206.4	957.979	0.392363		665.153	8.10329
2871.21	5330.57	2459.36		118.221	1030.77	4760110	129.613	797.075	4035590	31135.7	1.07922e+06	2871.21	375.875			233.698
3206.4	4668.39	1461.99	s081	53.53	7410.02	15494361	314.726	1981.56	24361261	77404.7	1.13509e+07	3206.4	3540.07	0.46491		5428.47	66.1324
2871.21	5330.57	2459.36		53.53	3078.5	6437147	314.726	818.584	10063669	31976	4.72547e+06	2871.21	1645.81			2259.92
3206.4	4668.39	1461.99	s070	152.32	2850.48	16960339	275.456	1302.12	14010856	50864.2	9.2127e+06	3206.4	2873.22	0.546205		1548.35	18.863
2871.21	5330.57	2459.36		152.32	1603.8	9542586	275.456	846.487	9108202	33065.9	4.50599e+06	2871.21	1569.37			757.309
3206.4	4668.39	1461.99	s024	211.277	4161.85	34347709	186.342	1929.52	14044997	75372.1	1.84233e+07	3206.4	5745.78	0.301955		2232.32	27.1955
2871.21	5330.57	2459.36		211.277	1659.35	13694574	186.342	1055.75	7684780	41240.2	4.98147e+06	2871.21	1734.97			603.598
3206.4	4668.39	1461.99	s030	153.088	2520.83	15074566	446.925	886.216	15471567	34617.8	9.77499e+06	3206.4	3048.58	0.316405		1634.61	19.9139
2871.21	5330.57	2459.36		153.088	1154.41	6903356	443.981	691.274	11988773	27002.9	2.76954e+06	2871.21	964.588			463.133

## Sheet: Fig5E-488-100nM-10uM
singMol	BackAreaSpot	areaCell	I-inCellMean	I-inCellTot	areaOutCell	I-outCellMean	I-outCellTot	Iout/areaout	num	den	Nspot	ratio
4937.26	2442.6	244.659	1290.33	12331677	314.726	1109.93	13645471	43356.7	1.72408e+06	2494.66	691.106	0.549031	0.824332
4535.96	1429.12	243.072	985.37	9356084	314.726	573.487	7050450	22401.9	3.91082e+06	3106.84	1258.78		0.22752
4937.26	2442.6	178.278	1194.14	8316006	322.355	850.114	10704634	33207.6	2.39582e+06	2494.66	960.379	0.578545	0.0551816
4535.96	1429.12	177.971	1285.48	8936672	322.355	543.635	6845453	21235.8	5.15732e+06	3106.84	1659.99
4937.26	2442.6	43.546	1237.29	2104625	445.594	1041.85	18134444	40697.2	332423	2494.66	133.254	0.772383
4535.96	1429.12	43.546	909.56	1547162	445.747	594.445	10350478	23220.5	536001	3106.84	172.523
4937.26	2442.6	67.61	1355.17	3579016	431.77	1227.51	20703215	47949.6	337141	2494.66	135.145	0.726568
4535.96	1429.12	67.61	906.797	2394851	431.718	687.979	11602076	26874.2	577886	3106.84	186.004
4937.26	2442.6	193.664	1676.93	12685955	316.288	1018.53	12583884	39786.2	4.98081e+06	2494.66	1996.59	0.766757
4535.96	1429.12	193.331	1709.93	12913364	316.288	638.686	7890964	24948.7	8.09001e+06	3106.84	2603.93
4937.26	2442.6	39.578	1172.46	1812621	316.288	1018.53	12583884	39786.2	237964	2494.66	95.3894	0.568128
4535.96	1429.12	39.808	974.147	1514799	316.288	638.686	7890964	24948.7	521642	3106.84	167.901
4937.26	2442.6	96.538	1493.03	5630214	334.746	1090.45	14258703	42595.6	1.51812e+06	2494.66	608.547	0.620047
4535.96	1429.12	96.896	1561.56	5910490	334.746	755.95	9884807	29529.3	3.04922e+06	3106.84	981.454
4937.26	2442.6	56.653	3622.95	8017582	309.043	1030.71	12442758	40262.2	5.73661e+06	2494.66	2299.55	0.706445
4535.96	1429.12	56.32	5315.82	11694814	309.146	718.968	8682258	28084.7	1.01131e+07	3106.84	3255.1
4937.26	2442.6	148.634	1142.86	6635417	253.466	1005.33	9953734	39270.5	798487	2494.66	320.078	0.862748
4535.96	1429.12	148.992	762.965	4440458	253.978	564.919	5604563	22067.1	1.15263e+06	3106.84	370.999
4937.26	2442.6	121.498	1127.22	5349776	246.221	938.199	9023594	36648.4	897074	2494.66	359.597	0.866536
4535.96	1429.12	120.192	910.247	4273611	246.221	635.64	6113582	24829.7	1.28929e+06	3106.84	414.983
4937.26	2442.6	185.651	1501.83	10891283	158.003	951.871	5874946	37182.5	3.98832e+06	2494.66	1598.74	0.994081
4535.96	1429.12	185.6	1621.93	11758983	158.003	932.741	5756877	36435.2	4.9966e+06	3106.84	1608.26
4937.26	2442.6	66.15	1550.34	4006074	216.09	1008.76	8514981	39404.8	1.39945e+06	2494.66	560.976	1.26423
4535.96	1429.12	66.15	1305.99	3374669	216.064	772.476	6519698	30174.8	1.3786e+06	3106.84	443.731
4937.26	2442.6	41.446	1462.98	2368561	216.09	1008.76	8514981	39404.8	735390	2494.66	294.785	1.00256
4535.96	1429.12	41.446	1336.71	2164135	216.064	772.476	6519698	30174.8	913508	3106.84	294.031
4937.26	2442.6	69.811	1856.87	5063681	225.51	1171.37	10318626	45756.8	1.86935e+06	2494.66	749.34	1.34042
4535.96	1429.12	69.325	1594.39	4317605	225.664	953.016	8400840	37227.2	1.73683e+06	3106.84	559.034
4937.26	2442.6	44.006	1372.97	2360131	403.328	983.319	15492196	38410.9	669820	2494.66	268.501	0.659746
4535.96	1429.12	44.006	1686.15	2898498	403.328	950.611	14976879	37133.2	1.26441e+06	3106.84	406.977
4937.26	2442.6	63.693	1216.3	3026155	260.045	944.049	9589651	36876.9	677355	2494.66	271.522	0.885838
4535.96	1429.12	63.693	1092.28	2717588	260.045	709.523	7207338	27715.7	952290	3106.84	306.514
4937.26	2442.6	385.92	1486.87	22414515	207.795	1170.03	9497092	45704.1	4.77637e+06	2494.66	1914.64	0.849578
4535.96	1429.12	385.946	1082.33	16317192	208.179	617.902	5024783	24136.8	7.00168e+06	3106.84	2253.63

## Sheet: Fig5E-488-200nM-10uM
	singMol	BackAreaSpot	cell	areaCell	I-inCellMean	I-inCellTot	areaOutCell	I-outCellMean	I-outCellTot	Iout/areaout	num	den	Nspot	ratio
3106.84	4535.96	1429.12	s009	29.03	2353.3	2668644	81.05	1393.42	4411564	54430.2	1.08854e+06	3106.84	350.368
2494.66	4937.26	2442.6		29.03	1615.56	1832050	70.989	1355.3	3758259	52941.4	295160	2494.66	118.317	2.96127	5.47691
3106.84	4535.96	1429.12	s011	177.101	1664.89	11517724	84.07	1118.38	3672769	43687	3.78071e+06	3106.84	1216.9		3.7958
2494.66	4937.26	2442.6		177.51	1117.81	7750886	85.581	993.566	3321492	38811.1	861529	2494.66	345.349	3.52367	1.14448
3106.84	4535.96	1429.12	s015	61.133	2039.65	4870678	75.29	1427.26	4197564	55751.9	1.46239e+06	3106.84	470.701
2494.66	4937.26	2442.6		61.133	1430.17	3415251	75.264	1269.59	3732585	49593.2	383468	2494.66	153.715	3.06216
3106.84	4535.96	1429.12	s017	111.13	1444.2	6269268	180.506	1001.3	7060143	39113.1	1.92263e+06	3106.84	618.838
2494.66	4937.26	2442.6		110.669	1344.45	5812073	242.739	1279.82	12135256	49993	279395	2494.66	111.997	5.52548
3106.84	4535.96	1429.12	s021	142.694	3713.31	20697972	422.912	2229.51	36831460	87090.1	8.27073e+06	3106.84	2662.1
2494.66	4937.26	2442.6		143.053	2118.82	11839988	179.302	1804.94	12641820	70505.7	1.75393e+06	2494.66	703.073	3.78638
3106.84	4535.96	1429.12	s029	102.016	2633.83	10495797	519.552	1535.09	31154613	59964.4	4.37847e+06	3106.84	1409.3
2494.66	4937.26	2442.6		101.914	1798.4	7159450	43.238	1601.96	2705709	62577.1	781967	2494.66	313.456	4.49601
3106.84	4535.96	1429.12	s035-basso	39.245	2450.06	3755940	105.037	1197.64	4913918	46782.7	1.91995e+06	3106.84	617.975
2494.66	4937.26	2442.6		39.245	1555.43	2384477	91.93	1292.97	4643056	50506.4	402352	2494.66	161.285	3.83157
3106.84	4535.96	1429.12	s035-alto	23.194	5421	4911423	170.342	1472.24	9796316	57509.7	3.57754e+06	3106.84	1151.5
2494.66	4937.26	2442.6		23.322	2623.74	2390224	169.856	1910.37	12675319	74623.9	649845	2494.66	260.494	4.42046
3106.84	4535.96	1429.12	s035-centro	116.173	2556.9	11603200	284.544	1403.98	15605236	54843	5.23193e+06	3106.84	1684
2494.66	4937.26	2442.6		116.096	1789.46	8115200	172.749	1632.65	11017152	63775.5	711121	2494.66	285.057	5.9076
3106.84	4535.96	1429.12	s027	41.6	1420.35	2308066	125.696	737.299	3620137	28800.7	1.10996e+06	3106.84	357.262
2494.66	4937.26	2442.6		40.218	849.626	1334763	137.395	815.049	4374368	31837.9	54306.4	2494.66	21.769	16.4115
3106.84	4535.96	1429.12	s039	54.221	3059.23	6479448	316.518	1058.66	13089289	41354	4.23719e+06	3106.84	1363.83
2494.66	4937.26	2442.6		54.17	1525.14	3227187	317.542	1270.71	15761907	49637.2	538338	2494.66	215.796	6.31998

[truncated: 8 more sheets: Fig5E-488-500nM-10uM, Fig5E-488-200nM-10uM-1min, Fig5E-488-200nM-10uM-2min, Fig5E-488-200nM-10uM-5min, Fig5E-488-200nM-10uM-10min, Fig5E-488-200nM-10uM-20min, Fig5E-488-200nM-10uM-40min, Fig5F]
