# Supplementary material for: Quantitative determination of fluorescence labeling implemented in cell cultures
Source: BMC Biol. 2023 Sep 12;21:190. doi: 10.1186/s12915-023-01685-0 (PMC10496409; doi:10.1186/s12915-023-01685-0)
Supplement: Supplementary file 11 — Additional file 11: Source Data Figure 6. Source data for results in Figure 6. [file 12915_2023_1685_MOESM11_ESM.xlsx]

## Sheet: 635-2ch-65+130nM,20uMSfp
singMovMol	BackAreaSpot	areaCell	I-inCellMean	I-inCellTot	areaOutCell	I-outCellMean	I-outCellTot	Iout/areaout	num	den	Nspot		ratio
3032.78	1426.44	193.024	490.762	3700349	522.086	298.484	6087281	11659.5	1.44978e+06	1606.33	902.539		0.532029	0.612268
4950.48	1868.44	193.05	999.008	7533521	578.944	643.082	14543305	25120.4	2.68403e+06	3082.04	870.86	1.05488		0.155643
4056.74	1912.51	193.024	825.852	6226924	578.944	591.082	13367318	23089.1	1.77017e+06	2144.23	825.55			0.0449303
3032.78	1426.44	263.219	610.995	6282255	32.64	501.506	639420	19590.1	1.12578e+06	1606.33	700.835		0.617007
4950.48	1868.44	263.219	821.745	8449179	412.186	696.61	11216111	27211.3	1.28665e+06	3082.04	417.467	0.581111
4056.74	1912.51	263.219	804.565	8272537	374.221	654.75	9571141	25576.2	1.5404e+06	2144.23	718.395
3032.78	1426.44	374.861	761.957	11157338	1134.64	488.658	21658315	19088.2	4.00191e+06	1606.33	2491.33		1.03951
4950.48	1868.44	374.861	923.969	13529682	519.654	704.885	14308452	27534.6	3.20804e+06	3082.04	1040.88	0.767751
4056.74	1912.51	374.861	857.827	12561157	549.402	659.299	14149212	25753.8	2.90705e+06	2144.23	1355.75
3032.78	1426.44	391.603	719.585	11007491	958.31	424.063	15874356	16564.9	4.52061e+06	1606.33	2814.24		0.571056
4950.48	1868.44	391.603	1300.08	19887296	242.381	851.149	8058677	33248	6.86729e+06	3082.04	2228.16	0.825253
4056.74	1912.51	391.706	1080.56	16533610	335.002	702.193	9188901	27429.4	5.78935e+06	2144.23	2699.97
3032.78	1426.44	333.645	724.17	9438106	333.312	480.938	6261815	18786.6	3.17004e+06	1606.33	1973.46		0.577959
4950.48	1868.44	333.645	1176.38	15331732	405.837	845.034	13396329	33009.1	4.3184e+06	3082.04	1401.15	0.695915
4056.74	1912.51	333.645	1011.85	13187398	329.088	680.598	8749085	26585.9	4.31716e+06	2144.23	2013.39
3032.78	1426.44	358.477	632.578	8857986	348.57	427.041	5814597	16681.3	2.87813e+06	1606.33	1791.74		0.418291
4950.48	1868.44	358.477	1356.82	18999493	236.109	873.843	8059450	34134.4	6.76308e+06	3082.04	2194.35	1.05037
4056.74	1912.51	358.042	1000.88	13998241	187.52	680.586	4985289	26585.4	4.47956e+06	2144.23	2089.13
3032.78	1426.44	445.722	598.024	10412199	100.89	521.564	2055483	20373.5	1.33128e+06	1606.33	828.769		0.723859
4950.48	1868.44	445.645	1227.74	21372443	409.421	1151.78	18420482	44991.5	1.32219e+06	3082.04	428.997	0.599213
4056.74	1912.51	445.722	830.587	14461357	319.283	742.416	9259417	29000.7	1.53513e+06	2144.23	715.934
3032.78	1426.44	134.886	676.379	3563841	615.066	469.457	11279169	18338.1	1.09028e+06	1606.33	678.739		0.483211
4950.48	1868.44	134.886	1645.14	8668259	774.605	1271.36	38468831	49662.5	1.96948e+06	3082.04	639.018	0.834635
4056.74	1912.51	134.912	1015.07	5349401	615.066	703.554	16903583	27482.6	1.64168e+06	2144.23	765.625
3032.78	1426.44	617.702	768.522	18543661	152.602	428.104	2551930	16722.8	8.21397e+06	1606.33	5113.49		0.655702
4950.48	1868.44	617.958	1429.88	34515877	140.416	1002.99	5501370	39179.1	1.03048e+07	3082.04	3343.51	0.750511
4056.74	1912.51	617.702	1046.21	25244050	140.416	650.32	3567004	25403.1	9.55249e+06	2144.23	4454.98
3032.78	1426.44	402.586	751.137	11812383	204.134	504.804	4025306	19718.9	3.87381e+06	1606.33	2411.59		0.608997
4950.48	1868.44	402.739	1512.48	23794419	396.749	1167.83	18098972	45618.2	5.42219e+06	3082.04	1759.28	0.799439
4056.74	1912.51	402.739	1018	16015251	338.202	718.064	9486337	28049.3	4.71869e+06	2144.23	2200.65
3032.78	1426.44	356.813	581.797	8109090	105.088	481.455	1976374	18806.8	1.39856e+06	1606.33	870.655		0.544634
4950.48	1868.44	349.158	991.735	13526275	377.574	820.257	12097974	32041.3	2.33879e+06	3082.04	758.843	0.903639
4056.74	1912.51	345.779	832.725	11247615	105.088	699.413	2871092	27320.8	1.80064e+06	2144.23	839.763
3032.78	1426.44	237.696	560.449	5203772	748.032	425.378	12429552	16616.3	1.25414e+06	1606.33	780.744		0.574956
4950.48	1868.44	237.67	1077.83	10006597	747.52	877.049	25609838	34259.7	1.86409e+06	3082.04	604.821	0.80311
4056.74	1912.51	237.67	878.625	8157151	747.52	704.691	20576963	27527	1.61482e+06	2144.23	753.099

## Sheet: 2ch-635+130nM,20uMSfp-635
singMovMol	BackAreaSpot	areaCell	I-inCellMean	I-inCellTot	areaOutCell	I-outCellMean	I-outCellTot	Iout/areaout	num	den	Nspot		ratio
5459.21	2383.78	81.818	1068.54	3415065	489.805	680.055	13011488	26564.6	1.2416e+06	3075.44	403.715	1.14365	2.45283	9.49716
5612.79	2726.38	81.818	1103.69	3527392	629.12	784.873	19288261	30659.1	1.01892e+06	2886.41	353.007			6.7258
3032.78	1426.44	81.818	618.801	1977688	977.485	463.74	17706970	18114.8	495569	1606.33	308.509			1.73659
5459.21	2383.78	81.306	1347.35	4279174	461.645	699.114	12607116	27309.1	2.05878e+06	3075.44	669.427	1.19557	3.72075
5612.79	2726.38	81.306	1298.99	4125599	447.13	790.118	13800204	30864	1.61617e+06	2886.41	559.924
3032.78	1426.44	81.306	638.246	2027070	465.715	471.134	8570873	18403.7	530740	1606.33	330.404
5459.21	2383.78	39.296	1524.4	2339957	461.645	699.114	12607116	27309.1	1.26682e+06	3075.44	411.915	1.48637	4.75358
5612.79	2726.38	37.709	1333.17	1963756	447.13	790.118	13800204	30864	799907	2886.41	277.128
3032.78	1426.44	37.811	628.777	928704	465.715	471.134	8570873	18403.7	232842	1606.33	144.953
5459.21	2383.78	589.517	942.381	21701152	25.446	721.197	716870	28172.2	5.09316e+06	3075.44	1656.08	0.811279	18.3897
5612.79	2726.38	589.466	1033.62	23800075	103.526	777.726	3145123	30380	5.89208e+06	2886.41	2041.32
3032.78	1426.44	589.619	534.134	12302182	68.992	520.112	1401702	20316.9	322965	1606.33	201.057
5459.21	2383.78	406.426	1239.12	19672257	440.064	763.554	13125490	29826.3	7.55006e+06	3075.44	2454.96	1.08783	12.9876
5612.79	2726.38	406.477	1205.55	19141724	529.126	795.3	16438058	31066.4	6.51393e+06	2886.41	2256.76
3032.78	1426.44	406.477	590.177	9370823	446.899	553.474	9661995	21620.1	582755	1606.33	362.786
5459.21	2383.78	225.485	1655.7	14583430	634.112	833.972	20657498	32577	7.23779e+06	3075.44	2353.42	1.27935	8.46503
5612.79	2726.38	239.642	1468.97	13751024	599.322	901.755	21110984	35224.8	5.30969e+06	2886.41	1839.55
3032.78	1426.44	239.642	752.68	7045838	306.765	667.682	8000832	26081.3	795662	1606.33	495.328
5459.21	2383.78	277.606	1023.52	11099012	573.747	718.237	16097125	28056.1	3.31046e+06	3075.44	1076.42	1.12224	10.6057
5612.79	2726.38	277.734	1041.1	11294935	584.781	785.914	17952631	30699.8	2.76857e+06	2886.41	959.173
3032.78	1426.44	277.734	509.126	5523509	50.278	480.705	944104	18777.7	308310	1606.33	191.934
5459.21	2383.78	213.76	829.139	6923307	529.408	730.833	15113627	28548.2	820851	3075.44	266.906	0.953253	8.72104
5612.79	2726.38	213.504	931.294	7766995	535.45	834.391	17452120	32593.4	808180	2886.41	279.995
3032.78	1426.44	213.504	454.604	3791395	113.792	442.525	1967025	17286.1	100734	1606.33	62.7105
5459.21	2383.78	612.019	1007.87	24095215	207.283	875.359	7087785	34193.8	3.16798e+06	3075.44	1030.09	1.76894	15.6946
5612.79	2726.38	612.019	1012.9	24215400	207.155	942.593	7627459	36820.1	1.68083e+06	2886.41	582.323
3032.78	1426.44	639.334	572.462	14296664	458.726	565.854	10139533	22103.7	165029	1606.33	102.737
5459.21	2383.78	252.16	2888.07	28447518	587.981	1264.37	29040098	49389.5	1.59935e+07	3075.44	5200.39	0.914041	2.2892
5612.79	2726.38	252.288	3163.14	31172772	514.176	1496.77	30062638	58467.6	1.64221e+07	2886.41	5689.45
3032.78	1426.44	252.288	1340.08	13206450	615.066	564.694	13567347	22058.4	7.64139e+06	1606.33	4757.04
5459.21	2383.78	203.315	1844.97	14652767	605.082	1278.68	30222966	49948.5	4.49748e+06	3075.44	1462.39	0.9687	3.01494
5612.79	2726.38	203.11	2169.12	17209799	590.106	1619.91	37340622	63277.8	4.35744e+06	2886.41	1509.64
3032.78	1426.44	203.11	670.203	5317394	695.373	470.624	12783563	18383.7	1.58347e+06	1606.33	985.767
5459.21	2383.78	423.526	1567.72	25936446	212.378	1120.23	9293440	43759	7.40339e+06	3075.44	2407.26	1.02083	7.16442
5612.79	2726.38	423.731	1751.51	28991024	185.958	1340.28	9735823	52355	6.80661e+06	2886.41	2358.15
3032.78	1426.44	423.731	780.104	12912276	361.805	715.553	10112912	27951.3	1.06845e+06	1606.33	665.15
5459.21	2383.78	255.13	1107.96	11041913	500.25	695.076	13582479	27151.4	4.11478e+06	3075.44	1337.95	0.821976	3.36026
5612.79	2726.38	255.258	1261.35	12576933	558.643	790.155	17242752	30865.4	4.69829e+06	2886.41	1627.72
3032.78	1426.44	255.258	592.886	5911667	432.512	450.702	7614617	17605.6	1.41771e+06	1606.33	882.573
5459.21	2383.78	294.81	920.559	10601158	489.472	739.902	14146928	28902.4	2.08043e+06	3075.44	676.468	1.14874	17.2875
5612.79	2726.38	294.886	1019.14	11739484	474.266	871.583	16146943	34046.2	1.69974e+06	2886.41	588.877
3032.78	1426.44	294.81	450.279	5185413	141.44	440.069	2431380	17190.2	117574	1606.33	73.194
5459.21	2383.78	175.59	1101.16	7552872	501.837	732.906	14367154	28629.1	2.52588e+06	3075.44	821.309	0.859096	23.5501
5612.79	2726.38	175.59	1244.62	8536864	513.306	842.313	16889224	32902.8	2.75945e+06	2886.41	956.015
3032.78	1426.44	176.384	467.908	3223884	81.843	450.312	1439646	17590.3	121230	1606.33	75.4699

## Sheet: 2ch100+200-10uMsfp-20min
singMol	BackAreaSpot	areaCell	I-inCellMean	I-inCellTot	areaOutCell	I-outCellMean	I-outCellTot	Iout/areaout	num	den	Nspot		ratio
5095.52	1312.9	208.845	1957.44	15968765	266.88	654.133	6819337	25552.1	1.06323e+07	3782.62	2810.84	4373.83	9.53564	9.18182
5546.47	2375	208.845	1780.33	14523920	266.803	1172.7	12221929	45808.8	4.95698e+06	3171.47	1562.99			2.0355
4008.62	1577.1	208.845	666.251	5435276	324.557	529.539	6713500	20685.1	1.11529e+06	2431.52	458.682			0.525564
5095.52	1312.9	159.078	1664.62	10343932	352.077	546.835	7520616	21360.7	6.94591e+06	3782.62	1836.27	2779.46	4.74884
5546.47	2375	159.027	1506.21	9356551	352.077	1024.67	14092293	40026.2	2.99131e+06	3171.47	943.193
4008.62	1577.1	159.027	614.35	3816341	417.434	385.254	6281953	15049	1.42315e+06	2431.52	585.293
5095.52	1312.9	184.038	3990.84	28690154	171.418	1215.19	8136925	47468.3	1.99542e+07	3782.62	5275.22	7357.86	9.34279
5546.47	2375	184.038	2314.96	16642252	171.418	1396.2	9348951	54538.9	6.60502e+06	3171.47	2082.64
4008.62	1577.1	184.064	826.724	5944142	144.256	560.392	3157807	21890.3	1.91493e+06	2431.52	787.544
5095.52	1312.9	137.702	3468.18	18655351	171.418	1215.19	8136925	47468.3	1.21189e+07	3782.62	3203.83	4523.27	9.91102
5546.47	2375	137.702	2174.14	11694706	171.418	1396.2	9348951	54538.9	4.18459e+06	3171.47	1319.45
4008.62	1577.1	137.702	766.695	4124053	144.256	560.392	3157807	21890.3	1.10972e+06	2431.52	456.388
5095.52	1312.9	84.25	21714.1	71460983	171.93	1139.03	7649735	44493.3	6.77124e+07	3782.62	17900.9	25356	10.9564
5546.47	2375	83.712	8436.25	27586538	171.93	1205.8	8098118	47101.3	2.36436e+07	3171.47	7455.09
4008.62	1577.1	83.712	2384.44	7797116	417.178	663.594	10813927	25921.6	5.62717e+06	2431.52	2314.26
5095.52	1312.9	85.99	3408.99	11450786	253.568	754.511	7473428	29473.1	8.9164e+06	3782.62	2357.2	3474.59	10.0808
5546.47	2375	85.99	2087.08	7010490	253.568	1032.08	10222700	40315.4	3.54377e+06	3171.47	1117.39
4008.62	1577.1	86.451	724.879	2447917	197.376	476.708	3675420	18621.4	838077	2431.52	344.673
5095.52	1312.9	105.523	2842.15	11715351	253.568	754.511	7473428	29473.1	8.60526e+06	3782.62	2274.95	3052.65	10.9623
5546.47	2375	105.677	1629.58	6726887	253.568	1032.08	10222700	40315.4	2.46647e+06	3171.47	777.707
4008.62	1577.1	105.677	640.736	2644958	197.376	476.708	3675420	18621.4	677103	2431.52	278.47
5095.52	1312.9	306.458	2072.3	24807535	224.563	696.945	6113598	27224.4	1.64644e+07	3782.62	4352.64	6743.96	12.564
5546.47	2375	306.278	1654.63	19795954	224.563	1020.72	8953789	39872.1	7.58402e+06	3171.47	2391.32
4008.62	1577.1	306.278	568.22	6798184	196.557	459.131	3525205	17934.8	1.30516e+06	2431.52	536.767
5095.52	1312.9	69.197	5618.98	15188106	333.389	797.513	10386009	31152.8	1.30324e+07	3782.62	3445.34	4873.32	6.71206
5546.47	2375	69.171	2673.9	7224868	333.158	997.803	12985409	38976.7	4.52881e+06	3171.47	1427.98
4008.62	1577.1	69.171	1102.11	2977896	194.458	448.737	3408607	17528.8	1.76541e+06	2431.52	726.055
5095.52	1312.9	170.803	4132.85	27574410	215.194	820.7	6898808	32058.6	2.20987e+07	3782.62	5842.17	8684.74	9.0583
5546.47	2375	170.854	2310.61	15421019	215.194	959.829	8068326	37493.3	9.01514e+06	3171.47	2842.57
4008.62	1577.1	170.854	870.772	5811531	419.763	521.471	8550556	20370	2.33124e+06	2431.52	958.761
5095.52	1312.9	55.245	7142.54	15413593	311.91	1311.19	15975592	51218.6	1.2584e+07	3782.62	3326.8	4610.52	8.9545
5546.47	2375	55.245	3168.66	6837980	311.91	1282.05	15620496	50080.1	4.0713e+06	3171.47	1283.73
4008.62	1577.1	55.245	1055.76	2278328	247.219	475.615	4593010	18578.7	1.25195e+06	2431.52	514.884
5095.52	1312.9	385.126	4498.6	67676912	43.546	987.687	1680056	38581.2	5.28183e+07	3782.62	13963.4	19505.1	7.50932
5546.47	2375	385.126	2232.3	33582789	43.546	1064.05	1809950	41564.1	1.75754e+07	3171.47	5541.71
4008.62	1577.1	385.126	866.088	13029432	228.838	446.269	3989202	17432.4	6.31575e+06	2431.52	2597.45
5095.52	1312.9	225.05	10409.5	91510069	76.8	1524.73	4574188	59559.7	7.81061e+07	3782.62	20648.7	29289	11.4744
5546.47	2375	225.05	4352.01	38258483	76.8	1234.88	3704645	48237.6	2.74026e+07	3171.47	8640.35
4008.62	1577.1	225.05	1387.3	12195744	462.106	681.282	12297818	26612.5	6.20659e+06	2431.52	2552.56
5095.52	1312.9	172.083	2471.21	16611468	154.035	1042.79	6274436	40733.8	9.60187e+06	3782.62	2538.42	3783.77	8.93111
5546.47	2375	172.083	1747.47	11746530	149.069	1159.92	6754189	45309.1	3.9496e+06	3171.47	1245.35
4008.62	1577.1	172.083	717.201	4821023	145.152	563.952	3197610	22029.4	1.03014e+06	2431.52	423.662
5095.52	1312.9	171.034	2452.03	16381978	154.035	1042.79	6274436	40733.8	9.41511e+06	3782.62	2489.04	3419.37	6.98587
5546.47	2375	171.034	1601.54	10699917	149.069	1159.92	6754189	45309.1	2.95051e+06	3171.47	930.329
4008.62	1577.1	171.034	670.198	4477592	215.654	492.056	4145078	19221	1.19015e+06	2431.52	489.47

## Sheet: 2ch100+200-20uM-20min
singMol	BackAreaSpot	areaCell	I-inCellMean	I-inCellTot	areaOutCell	I-outCellMean	I-outCellTot	Iout/areaout	num	den	Nspot		ratio
5095.52	1312.9	364.006	3252.41	46245957	54.528	1217.09	2592400	47542.5	2.89402e+07	3782.62	7650.82	12266.3	17.0282	16.8186
5546.47	2375	364.006	2654.49	37744154	54.528	1625.03	3461312	63477.7	1.46379e+07	3171.47	4615.49			4.30315
4008.62	1577.1	364.006	660.064	9385451	487.962	536.881	10233493	20971.9	1.75155e+06	2431.52	720.354			1.11107
5095.52	1312.9	304.563	5919.07	70419227	110.874	902.284	3907790	35245.3	5.96848e+07	3782.62	15778.7	23821.6	15.2136
5546.47	2375	305.126	3417.25	40730242	110.874	1277.15	5531336	49888.5	2.5508e+07	3171.47	8042.94
4008.62	1577.1	306.534	838.154	10036059	456.755	520.191	9281251	20320	3.8073e+06	2431.52	1565.81
5095.52	1312.9	286.464	3257.83	36455160	140.365	643.208	3526710	25125.3	2.92577e+07	3782.62	7734.76	11688	20.1445
5546.47	2375	286.464	2303.86	25780174	140.365	1183.44	6488808	46228.1	1.25375e+07	3171.47	3953.21
4008.62	1577.1	286.464	583.055	6524390	385.92	456.98	6888979	17850.8	1.41078e+06	2431.52	580.206
5095.52	1312.9	95.872	6912.54	25887451	84.557	867.763	2866221	33896.9	2.26377e+07	3782.62	5984.65	10644.1	16.4169
5546.47	2375	95.77	5224.19	19543712	84.557	1274.12	4208431	49770.3	1.47772e+07	3171.47	4659.42
4008.62	1577.1	95.77	978.931	3662180	134.17	557.52	2921964	21778.1	1.57649e+06	2431.52	648.359
5095.52	1312.9	128.64	5530.12	27788879	84.557	867.763	2866221	33896.9	2.34284e+07	3782.62	6193.69	11156.5	23.0475
5546.47	2375	128.973	4398.27	22158499	84.557	1274.12	4208431	49770.3	1.57395e+07	3171.47	4962.83
4008.62	1577.1	128.973	791.147	3985798	134.17	557.52	2921964	21778.1	1.17701e+06	2431.52	484.066
5095.52	1312.9	56.269	5235.25	11507071	262.477	1017.11	10428395	39730.7	9.27146e+06	3782.62	2451.07	4049.26	13.4835
5546.47	2375	56.269	3632.17	7983503	262.323	1326.14	13588946	51802.3	5.06864e+06	3171.47	1598.2
4008.62	1577.1	56.064	806.926	1767168	552.422	473.494	10217530	18495.9	730215	2431.52	300.313
5095.52	1312.9	38.349	2744.59	4111394	262.477	1017.11	10428395	39730.7	2.58776e+06	3782.62	684.118	1021.8	9.68033
5546.47	2375	38.426	2039.63	3061491	262.323	1326.14	13588946	51802.3	1.07093e+06	3171.47	337.677
4008.62	1577.1	39.117	641.465	980159	552.422	473.494	10217530	18495.9	256656	2431.52	105.554
5095.52	1312.9	366.464	6128.12	87724034	47.59	1424.07	2647343	55628.1	6.73383e+07	3782.62	17802	30617.1	16.7593
5546.47	2375	366.771	4300.43	61612241	47.59	1463.63	2720883	57173.4	4.06427e+07	3171.47	12815.1
4008.62	1577.1	351.206	805.552	11051372	430.669	481.764	8104724	18818.9	4.44206e+06	2431.52	1826.87
5095.52	1312.9	337.92	3310.36	43696693	210.79	1007.1	8292431	39339.8	3.0403e+07	3782.62	8037.54	13452.9	19.0484
5546.47	2375	338.099	2697.39	35624390	210.79	1396.97	11502630	54569.1	1.71746e+07	3171.47	5415.35
4008.62	1577.1	339.405	585.411	7761381	123.904	455.885	2206484	17808	1.71725e+06	2431.52	706.248
5095.52	1312.9	182.298	4340.64	30909699	180.634	1162.49	8202512	45409.6	2.26316e+07	3782.62	5983.05	9556.5	15.0531
5546.47	2375	182.63	2887.33	20598230	182.733	1298.73	9270349	50731.7	1.13331e+07	3171.47	3573.45
4008.62	1577.1	182.298	793.173	5648188	623.59	576.396	14040436	22515.5	1.54366e+06	2431.52	634.855
5095.52	1312.9	380.621	2906.22	43209681	234.47	730.529	6690911	28536.3	3.23482e+07	3782.62	8551.78	14195.1	14.1272
5546.47	2375	380.621	2358.44	35065331	230.81	1154.68	10410563	45104.5	1.78976e+07	3171.47	5643.32
4008.62	1577.1	380.621	616.403	9164686	168.141	452.078	2969249	17659.3	2.44319e+06	2431.52	1004.8
5095.52	1312.9	298.01	2782.09	32386261	204.211	730.402	5826413	28531.3	2.38836e+07	3782.62	6314.04	9741.03	23.6955
5546.47	2375	298.01	2008.89	23385497	204.211	1075.24	8577183	42001.6	1.08686e+07	3171.47	3426.99
4008.62	1577.1	298.01	483.561	5629134	346.624	397.694	5384771	15534.9	999577	2431.52	411.092
5095.52	1312.9	293.555	2906.88	33333201	289.613	919.599	10403419	35921.8	2.27882e+07	3782.62	6024.44	9955.01	18.7704
5546.47	2375	293.555	2354.89	27003500	285.926	1267.79	14159993	49523.3	1.24657e+07	3171.47	3930.57
4008.62	1577.1	293.555	652.433	7481450	236.518	539.973	4988813	21092.7	1.28957e+06	2431.52	530.357
5095.52	1312.9	314.291	2875.83	35306600	204.826	873.177	6986293	34108.4	2.45866e+07	3782.62	6499.89	10593.6	20.8532
5546.47	2375	314.291	2307.78	28332595	204.826	1250.26	10003338	48838.2	1.29832e+07	3171.47	4093.74
4008.62	1577.1	263.45	589.606	6067632	706.867	469.574	12965880	18342.7	1.23524e+06	2431.52	508.011
5095.52	1312.9	166.784	3723.25	24256996	261.606	898.795	9184784	35109.2	1.84013e+07	3782.62	4864.7	7944.35	8.95703
5546.47	2375	166.758	2747.43	17896755	252.8	1248.04	12324430	48751.7	9.76702e+06	3171.47	3079.65
4008.62	1577.1	166.784	789.803	5145564	118.093	458.781	2116358	17921.1	2.15661e+06	2431.52	886.94

## Sheet: 2ch100+200-30uM-20min
singMovMol	BackAreaSpot	areaCell	I-inCellMean	I-inCellTot	areaOutCell	I-outCellMean	I-outCellTot	Iout/areaout	num	den	Nspot		ratio
6479.3	2278.38	283.162	1681.69	18601225	469.606	877.386	16094773	34272.9	8.89643e+06	4200.92	2117.74	0.748558	16.9858	27.6151
5575.45	2585.01	283.136	1709.39	18905894	509.261	944.453	18788009	36892.7	8.46024e+06	2990.45	2829.09			8.75483
3032.78	1426.44	279.45	559.993	6112885	104.55	517.134	2111976	20200.6	467819	1606.33	291.234			2.76852
6479.3	2278.38	260.429	1038.97	10569484	488.576	818.784	15626488	31983.7	2.23999e+06	4200.92	533.215	0.810961	36.5094
5575.45	2585.01	260.326	1119.25	11381685	466.202	925.898	16861530	36167.9	1.96625e+06	2990.45	657.51
3032.78	1426.44	260.326	379.531	3859452	250.189	374.38	3658817	14624.2	52389.4	1606.33	32.6142
6479.3	2278.38	486.426	1228.28	23338631	259.405	903.713	9157327	35301.3	6.16717e+06	4200.92	1468.05	0.701864	24.9609
5575.45	2585.01	486.451	1280.37	24329578	210.278	951.194	7813104	37156.1	6.25497e+06	2990.45	2091.65
3032.78	1426.44	486.451	404.229	7681156	290.202	392.174	4445683	15319.3	229081	1606.33	142.611
5459.21	2383.78	208.102	2939.12	23892132	269.184	921.745	9692147	36005.7	1.63993e+07	3075.44	5332.34	3.27529	24.0782
5612.79	2726.38	208.102	1328.55	10799771	269.184	750.467	7891163	29315.1	4.69923e+06	2886.41	1628.05
3032.78	1426.44	204.186	470.422	3752087	229.734	412.202	3699102	16101.7	464351	1606.33	289.075
5459.21	2383.78	251.341	2719.88	26703818	216.013	952.529	8037439	37208.1	1.73519e+07	3075.44	5642.09	2.87788	20.1474
5612.79	2726.38	251.238	1339.35	13144348	216.013	762.742	6436015	29794.6	5.65882e+06	2886.41	1960.5
3032.78	1426.44	251.238	473.966	4651500	229.734	412.202	3699102	16101.7	606148	1606.33	377.348
5459.21	2383.78	215.142	1864.29	15667454	361.549	1186.92	16762930	46364.2	5.69257e+06	3075.44	1850.98	2.19445	25.5054
5612.79	2726.38	215.091	1315.65	11054077	443.93	1025.88	17789803	40073.4	2.43464e+06	2886.41	843.483
3032.78	1426.44	215.091	435.842	3661946	164.454	415.644	2670099	16236.1	169697	1606.33	105.643
5459.21	2383.78	264.064	2013.92	20773567	361.549	1186.92	16762930	46364.2	8.53045e+06	3075.44	2773.74	1.90022	36.6266
5612.79	2726.38	264.064	1434.34	14795236	443.93	1025.88	17789803	40073.4	4.21328e+06	2886.41	1459.69
3032.78	1426.44	264.064	455.165	4695028	178.867	437.165	3054472	17076.8	185666	1606.33	115.584
5459.21	2383.78	771.251	1231.12	37090086	256.077	887.739	8880050	34677.3	1.03452e+07	3075.44	3363.82	1.47832	27.7229
5612.79	2726.38	771.251	1146.57	34542741	268.544	928.566	9740662	36272.1	6.56783e+06	2886.41	2275.43
3032.78	1426.44	708.454	398.88	11038610	613.658	387.073	9278538	15120	326752	1606.33	203.415
5459.21	2383.78	345.779	1107.43	14958039	489.395	809.023	15466102	31602.5	4.03056e+06	3075.44	1310.57	1.53236	44.087
5612.79	2726.38	345.779	1079.89	14586142	536.602	897.129	18804719	35044.1	2.46864e+06	2886.41	855.261
3032.78	1426.44	345.779	447.632	6046162	377.779	441.789	6519486	17257.4	78913	1606.33	49.1262
5459.21	2383.78	362.726	1211.93	17171870	621.645	802.347	19483399	31341.7	5.80343e+06	3075.44	1887.03	1.57109	19.527
5612.79	2726.38	362.726	1062.71	15057612	576.205	818.037	18412384	31954.6	3.46686e+06	2886.41	1201.1
3032.78	1426.44	373.658	480.65	7015569	601.216	463.245	10879312	18095.5	254036	1606.33	158.146

## Sheet: 2ch-100+200-20uM-2min
singMol	BackAreaSpot	areaCell	I-inCellMean	I-inCellTot	areaOutCell	I-outCellMean	I-outCellTot	Iout/areaout	num	den	Nspot		ratio
5095.52	1312.9	311.373	2442.78	29711593	19.43	843.964	640569	32968	1.94462e+07	3782.62	5140.94	8756.82	2.7449	4.27948
5546.47	2375	310.81	2108.25	25596217	19.43	1163.68	883234	45457.2	1.14677e+07	3171.47	3615.88			1.27084
4008.62	1577.1	309.939	1141.05	13814717	311.782	500.344	6093694	19544.7	7.75704e+06	2431.52	3190.21			0.339647
5095.52	1312.9	286.003	3181.77	35546779	60.186	835.606	1964510	32640.6	2.62115e+07	3782.62	6929.44	11994.3	4.55332
5546.47	2375	286.003	2786.48	31130552	60.186	1348.7	3170798	52683.3	1.6063e+07	3171.47	5064.83
4008.62	1577.1	287.283	1107.78	12431457	370.304	537.018	7767963	20977.3	6.40505e+06	2431.52	2634.18
5095.52	1312.9	90.701	2374.79	8413893	138.522	717.814	3884091	28039.5	5.87068e+06	3782.62	1552.01	2811.1	3.99592
5546.47	2375	90.701	2227.39	7891662	138.522	1100.34	5953944	42981.9	3.99316e+06	3171.47	1259.09
4008.62	1577.1	94.694	995.368	3681868	301.722	532.935	6281169	20817.7	1.71055e+06	2431.52	703.493
5095.52	1312.9	91.136	2121.85	7553772	138.522	717.814	3884091	28039.5	4.99836e+06	3782.62	1321.4	2055.35	6.77628
5546.47	2375	91.136	1754.19	6244910	138.522	1100.34	5953944	42981.9	2.32771e+06	3171.47	733.952
4008.62	1577.1	90.163	742.336	2614507	301.722	532.935	6281169	20817.7	737517	2431.52	303.316
5095.52	1312.9	55.834	1565.32	3413962	138.522	717.814	3884091	28039.5	1.8484e+06	3782.62	488.656	834.968	5.61219
5546.47	2375	55.834	1603.93	3498170	138.522	1100.34	5953944	42981.9	1.09832e+06	3171.47	346.311
4008.62	1577.1	58.573	691.045	1581112	301.722	532.935	6281169	20817.7	361755	2431.52	148.777
5095.52	1312.9	334.643	1839.94	24051644	256.41	578.709	5796347	22605.8	1.64868e+07	3782.62	4358.56	7090.94	4.14992
5546.47	2375	334.643	1800.38	23534582	256.41	1137.46	11392848	44432.2	8.66567e+06	3171.47	2732.38
4008.62	1577.1	330.624	796.783	10290451	551.322	475.087	10231468	18558.1	4.15471e+06	2431.52	1708.69
5095.52	1312.9	138.138	1296.63	6996621	310.221	552.075	6690044	21565.4	4.01762e+06	3782.62	1062.12	1879.4	2.77871
5546.47	2375	138.138	1583.89	8546697	310.221	1103.54	13372743	43107.1	2.59196e+06	3171.47	817.274
4008.62	1577.1	146.79	770.723	4419327	416.461	483.914	7872311	18902.9	1.64457e+06	2431.52	676.358
5095.52	1312.9	196.326	2088.59	16017393	208.051	670.027	5445308	26172.9	1.0879e+07	3782.62	2876.04	5075.29	3.69753
5546.47	2375	196.48	2018.42	15491399	208.051	1109.64	9018070	43345.5	6.97488e+06	3171.47	2199.26
4008.62	1577.1	193.792	957.726	7249985	366.336	516.836	7395923	20188.9	3.33754e+06	2431.52	1372.62
5095.52	1312.9	186.778	2262.18	16504900	129.869	502.279	2548062	19620.2	1.28403e+07	3782.62	3394.54	5805.34	3.49395
5546.47	2375	186.778	2018.66	14728121	129.869	970.715	4924436	37918.5	7.64578e+06	3171.47	2410.8
4008.62	1577.1	186.317	1001.54	7289176	327.398	446.428	5709366	17438.6	4.04007e+06	2431.52	1661.54
5095.52	1312.9	109.594	11181.6	47868435	119.885	703.123	3292724	27465.7	4.48584e+07	3782.62	11859.1	18496.1	6.73306
5546.47	2375	109.594	5861.99	25095190	119.885	945.12	4425999	36918.7	2.10491e+07	3171.47	6637.02
4008.62	1577.1	105.267	2136.86	8786771	530.867	512.468	10627056	20018.3	6.6795e+06	2431.52	2747.05
5095.52	1312.9	52.966	3381.22	6995739	127.309	742.387	3691892	28999.5	5.45975e+06	3782.62	1443.38	2344	3.82137
5546.47	2375	52.966	2291.19	4740463	127.309	910.668	4528754	35572.9	2.85631e+06	3171.47	900.625
4008.62	1577.1	57.677	1174.46	2646070	530.867	512.468	10627056	20018.3	1.49147e+06	2431.52	613.393
5095.52	1312.9	152.166	1676.6	9965725	145.382	512.377	2909791	20014.8	6.92015e+06	3782.62	1829.46	3173.56	4.38019
5546.47	2375	152.166	1584.67	9419259	142.541	867.516	4830327	33887.3	4.26277e+06	3171.47	1344.1
4008.62	1577.1	151.987	780.968	4636607	569.728	484.237	10776701	18915.5	1.76169e+06	2431.52	724.525
5095.52	1312.9	303.104	1726.31	20439512	89.907	640.421	2249159	25016.5	1.28569e+07	3782.62	3398.94	6319.64	3.75047
5546.47	2375	303.104	1918.4	22713805	89.907	1136.05	3989816	44377.1	9.26291e+06	3171.47	2920.7
4008.62	1577.1	303.104	821.954	9731936	104.73	475.911	1946952	18590.2	4.09717e+06	2431.52	1685.03
5095.52	1312.9	137.062	3161.33	16925765	248.858	624.411	6069899	24391	1.35827e+07	3782.62	3590.81	6043.59	3.42485
5546.47	2375	137.062	2386.7	12778379	248.858	933.786	9077331	36475.9	7.77891e+06	3171.47	2452.78
4008.62	1577.1	137.062	1376.8	7371407	487.808	575.402	10964277	22476.6	4.29072e+06	2431.52	1764.63

## Sheet: 2ch100+200-20uMsfp-5min
singMol	BackAreaSpot	areaCell	I-inCellMean	I-inCellTot	areaOutCell	I-outCellMean	I-outCellTot	Iout/areaout	num	den	Nspot		ratio
5095.52	1312.9	299.29	3063.77	35818561	185.037	1255.2	9072615	49031.4	2.1144e+07	3782.62	5589.76	8883.64	8.74998	11.2296
5546.47	2375	297.549	2238.57	26018840	191.181	1339.79	10005566	52335.6	1.04464e+07	3171.47	3293.88			5.04406
4008.62	1577.1	297.549	763.963	8879538	503.757	551.568	10853762	21545.6	2.46866e+06	2431.52	1015.28			1.4561
5095.52	1312.9	333.184	20232.4	263324442	165.658	2389.34	15461422	93333.4	2.32227e+08	3782.62	61393.2	104160	12.1685
5500	2375	333.312	12150.6	158200843	167.322	1885.94	12326515	73669.4	1.33646e+08	3125	42766.7
4008.62	1577.1	333.312	2329.97	30336223	763.981	731.405	21827306	28570.5	2.08133e+07	2431.52	8559.82
5095.52	1312.9	55.757	11841.4	25790666	445.184	878.061	15269482	34299.3	2.38782e+07	3782.62	6312.61	9196.87	15.1084
5500	2375	55.936	5350.12	11690008	445.184	1225.04	21303355	47852.9	9.01331e+06	3125	2884.26
4008.62	1577.1	55.936	1239	2707215	734.49	561.599	16112826	21937.4	1.48012e+06	2431.52	608.724
5095.52	1312.9	222.464	4479.38	38925845	326.707	697.292	8898837	27238	3.28664e+07	3782.62	8688.78	15399.4	6.44471
5500	2375	222.566	3626.66	31530138	326.707	1214.58	15500526	47444.7	2.09706e+07	3125	6710.58
4008.62	1577.1	222.566	1253.17	10895064	888.32	584.895	20295847	22847.5	5.81e+06	2431.52	2389.46
5095.52	1312.9	396.083	8303.93	128478469	157.338	1239.04	7615151	48399.9	1.09308e+08	3782.62	28897.4	48870.1	7.34101
5500	2375	396.237	5330.19	82500610	169.779	1297.71	8606408	50691.8	6.24146e+07	3125	19972.7
4008.62	1577.1	396.237	1819.4	28160628	779.29	773.595	23548992	30218.5	1.61869e+07	2431.52	6657.14
5095.52	1312.9	143.565	3533.93	19818257	298.368	865.642	10089054	33814.1	1.49637e+07	3782.62	3955.91	6145.56	13.1716
5500	2375	143.488	2520.62	14128088	298.368	1299.81	15149321	50773.9	6.84264e+06	3125	2189.64
4008.62	1577.1	143.488	759.851	4258967	1123.25	557.445	24459003	21775.2	1.13449e+06	2431.52	466.577
5095.52	1312.9	100.25	2869.96	11238774	306.944	697.085	8358049	27229.9	8.50898e+06	3782.62	2249.49	3349.43	7.53061
5500	2375	100.122	2040.39	7979969	306.944	1161.51	13926442	45371.3	3.43731e+06	3125	1099.94
4008.62	1577.1	100.122	780.979	3054407	653.44	504.455	12876203	19705.3	1.08148e+06	2431.52	444.775
5095.52	1312.9	256.205	3505.35	35081514	121.216	718.057	3400002	28049.1	2.78952e+07	3782.62	7374.56	13141.1	11.2244
5500	2375	256.205	2972.37	29747457	121.216	1171.76	5548293	45772	1.80205e+07	3125	5766.55
4008.62	1577.1	254.182	1046.86	10394308	470.81	760.157	13980049	29693.6	2.84673e+06	2431.52	1170.76
5095.52	1312.9	114.842	4123.26	18496950	257.101	615.033	6176780	24024.7	1.57379e+07	3782.62	4160.58	6777.78	6.39076
5500	2375	114.842	2807.33	12593686	257.101	984.154	9883861	38443.5	8.17876e+06	3125	2617.2
4008.62	1577.1	114.842	1300.81	5835447	349.005	725.963	9897050	28357.9	2.57877e+06	2431.52	1060.56
5095.52	1312.9	89.779	6391.25	22414116	266.65	981.522	10223534	38340.6	1.89719e+07	3782.62	5015.55	7473.79	8.35558
5500	2375	89.779	3518.04	12337757	266.65	1327.57	13827937	51858	7.682e+06	3125	2458.24
4008.62	1577.1	89.779	1238.73	4344235	989.03	618.571	23897887	24163	2.17491e+06	2431.52	894.467
5095.52	1312.9	205.747	4229.72	33994282	155.571	829.769	5042505	32412.9	2.73254e+07	3782.62	7223.94	12038.1	14.3562
5500	2375	205.696	3001.55	24117413	155.443	1129.2	6856532	44109.6	1.50442e+07	3125	4814.16
4008.62	1577.1	205.696	921.64	7405377	981.709	667.888	25612179	26089.4	2.0389e+06	2431.52	838.529
5095.52	1312.9	250.547	1761.89	17243599	223.437	686.037	5987734	26798.3	1.05294e+07	3782.62	2783.61	4837.91	23.9132
5500	2375	250.522	1804.77	17661506	223.437	1148.77	10026437	44873.7	6.41967e+06	3125	2054.29
4008.62	1577.1	250.522	753.068	7369520	523.827	702.798	14380656	27453.1	491924	2431.52	202.312

## Sheet: 2ch-100+200-20uM-10min
singMol	BackAreaSpot	areaCell	I-inCellMean	I-inCellTot	areaOutCell	I-outCellMean	I-outCellTot	Iout/areaout	num	den	Nspot		ratio
5095.52	1312.9	131.251	4475.24	22944550	295.91	994.971	11500875	38866.1	1.78433e+07	3782.62	4717.18	7561.81	16.5316	17.1188
5546.47	2375	131.354	3061.97	15710963	295.757	1303.7	15061688	50925.9	9.02164e+06	3171.47	2844.62			5.70065
4008.62	1577.1	131.354	728.133	3736049	442.931	511.368	8847692	19975.3	1.11221e+06	2431.52	457.414			1.58107
5095.52	1312.9	185.114	3257.66	23556107	321.69	688.729	8654565	26903.4	1.85759e+07	3782.62	4910.85	8497.63	8.80493
5546.47	2375	185.114	2628.12	19003924	303.667	1054.98	12514143	41210.1	1.13754e+07	3171.47	3586.78
4008.62	1577.1	186.189	743.078	5404404	607.206	420.424	9972041	16422.8	2.34665e+06	2431.52	965.099
5095.52	1312.9	163.405	3516.99	22448948	221.363	745	6442016	29101.6	1.76936e+07	3782.62	4677.6	7682.96	16.7698
5546.47	2375	163.507	2799.56	17880815	221.363	1307.25	11303775	51064.4	9.53142e+06	3171.47	3005.36
4008.62	1577.1	163.686	590.522	3775800	640.896	416.301	10422092	16261.8	1.11398e+06	2431.52	458.142
5095.52	1312.9	267.494	3486.76	36433208	188.467	843.128	6207106	32934.7	2.76234e+07	3782.62	7302.7	12064	13.0443
5546.47	2375	266.419	2787.32	29007651	185.83	1336.35	9700542	52201.2	1.51003e+07	3171.47	4761.28
4008.62	1577.1	266.419	743.62	7738857	637.184	527.538	13130422	20607	2.24877e+06	2431.52	924.844
5095.52	1312.9	98.995	3486.89	13483795	165.325	955.505	6170654	37324.4	9.78887e+06	3782.62	2587.85	4572.3	7.17849
5546.47	2375	98.995	2982.82	11534584	165.325	1355.31	8752606	52941.8	6.29361e+06	3171.47	1984.44
4008.62	1577.1	97.408	880.797	3351433	256.23	473.769	4741952	18506.6	1.54874e+06	2431.52	636.944
5095.52	1312.9	338.97	3179.09	42094279	131.2	703.829	3607124	27493.3	3.27749e+07	3782.62	8664.59	15279.8	12.9259
5546.47	2375	338.944	2871.4	38017324	137.882	1286.81	6930769	50265.9	2.098e+07	3171.47	6615.22
4008.62	1577.1	338.944	822.278	10886966	415.898	605.186	9831849	23640	2.87431e+06	2431.52	1182.11
5095.52	1312.9	203.034	3019	23943712	135.066	756.477	3991174	29549.8	1.79441e+07	3782.62	4743.82	8167.27	16.7699
5546.47	2375	203.264	2403.35	19082615	135.066	1035.93	5465553	40465.8	1.08574e+07	3171.47	3423.45
4008.62	1577.1	203.264	708.543	5625833	482.33	559.4	10539660	21851.6	1.1842e+06	2431.52	487.021
5095.52	1312.9	304.947	6306.81	75126702	70.323	1428.58	3924307	55804	5.81094e+07	3782.62	15362.2	24963.5	19.3052
5546.47	2375	304.947	3929.35	46806395	70.323	1373.07	3771827	53635.8	3.04503e+07	3171.47	9601.32
4008.62	1577.1	305.152	910.944	10858455	277.53	647.171	7015977	25280.1	3.14419e+06	2431.52	1293.1
5095.52	1312.9	136.934	3148.13	16839371	142.106	900.575	4999094	35178.6	1.20222e+07	3782.62	3178.28	5128.54	17.3527
5546.47	2375	136.934	2289.83	12248297	142.106	1133.5	6292080	44277.4	6.18522e+06	3171.47	1950.27
4008.62	1577.1	136.806	579.448	3096571	643.379	444.976	11183133	17381.9	718626	2431.52	295.547
5095.52	1312.9	88.653	2266.91	7850328	142.106	900.575	4999094	35178.6	4.73164e+06	3782.62	1250.89	2154.41	19.7511
5546.47	2375	88.653	1960.96	6790807	142.106	1133.5	6292080	44277.4	2.86549e+06	3171.47	903.519
4008.62	1577.1	88.653	499.335	1729197	449.306	422.746	7419619	16513.5	265225	2431.52	109.078
5095.52	1312.9	213.709	1401.36	11698543	315.392	612.74	7548959	23935.2	6.58338e+06	3782.62	1740.43	3163.57	25.8558
5546.47	2375	213.709	1697.15	14167848	300.877	1156.49	13592259	45175.5	4.51344e+06	3171.47	1423.14
4008.62	1577.1	213.427	444.569	3706369	374.835	408.884	5986876	15972	297506	2431.52	122.354
5095.52	1312.9	49.101	11912.7	22848467	256.461	1241.58	12438166	48499.2	2.04671e+07	3782.62	5410.82	9102.39	24.8094
5546.47	2375	49.126	7418.24	14235611	255.744	1317.32	13160062	51458	1.17077e+07	3171.47	3691.56
4008.62	1577.1	49.126	1035.19	1986522	977.587	570.31	21778414	22277.7	892106	2431.52	366.893
5095.52	1312.9	42.112	17571.1	28904451	256.461	1241.58	12438166	48499.2	2.68621e+07	3782.62	7101.43	12143.1	23.4453
5546.47	2375	42.035	11055.2	18152597	255.744	1317.32	13160062	51458	1.59896e+07	3171.47	5041.68
4008.62	1577.1	42.035	1337.28	2195808	977.587	570.31	21778414	22277.7	1.25936e+06	2431.52	517.934
