# Supplementary material for: Quantitative determination of fluorescence labeling implemented in cell cultures
Source: BMC Biol. 2023 Sep 12;21:190. doi: 10.1186/s12915-023-01685-0 (PMC10496409; doi:10.1186/s12915-023-01685-0)
Supplement: Supplementary file 12 — Additional file 12: Source Data Supplementary Figures. Source data for results in Supplementary Figures. [file 12915_2023_1685_MOESM12_ESM.xlsx]

## Sheet: FigS1A-1Atto-2Abb
singMol	BackAreaSpot	areaCell	I-inCellMean	I-inCellTot	areaOutCell	I-outCellMean	I-outCellTot	Iout/areaout	num	den	Nspot	ratio
5502.46	2051.34	167.757	1165.35	7636510	436.403	661.333	11273748	25833.3	3.30279e+06	3451.12	957.019	0.528429	1.07897
6391.68	2055.67	167.757	2425.67	15895416	436.403	1227.32	20922092	47942.1	7.85279e+06	4336.01	1811.06		0.419051
5502.46	2051.34	106.624	1564.47	6516004	776.909	649.493	19710827	25370.8	3.81086e+06	3451.12	1104.24	0.804812	0.0937026
6391.68	2055.67	106.624	2816.29	11729848	410.01	1387.91	22228776	54215.2	5.94921e+06	4336.01	1372.05
5502.46	2051.34	63.13	985.337	2429842	604.416	649.459	15333738	25369.5	828265	3451.12	239.999	0.724809
6391.68	2055.67	63.13	1602.06	3950687	604.416	1019.84	24078483	39837.6	1.43574e+06	4336.01	331.12
5502.46	2051.34	323.072	3147.73	39724358	273.869	827.829	8856113	32337	2.92772e+07	3451.12	8483.39	1.02823
6391.68	2055.67	323.072	4008.72	50589985	273.869	1174.01	12559581	45859.8	3.5774e+07	4336.01	8250.44
5502.46	2051.34	151.398	1516.88	8970855	273.869	827.829	8856113	32337	4.07509e+06	3451.12	1180.8	0.869476
6391.68	2055.67	151.398	2169.71	12831657	273.869	1174.01	12559581	45859.8	5.88857e+06	4336.01	1358.06
5502.46	2051.34	156.749	1143.61	7002298	726.016	727.585	20634310	28421.3	2.54729e+06	3451.12	738.106	1.31175
6391.68	2055.67	156.749	2029.52	12426723	726.016	1631.04	46256411	63712.7	2.43983e+06	4336.01	562.69
5502.46	2051.34	110.822	1109.4	4802613	535.27	644.653	13479049	25181.8	2.01192e+06	3451.12	582.976	1.07497
6391.68	2055.67	110.822	1698.81	7354167	535.27	1155.62	24162881	45141.5	2.3515e+06	4336.01	542.319
5502.46	2051.34	98.125	1314.64	5039001	500.608	660.409	12914295	25797.2	2.50765e+06	3451.12	726.619	0.908754
6391.68	2055.67	98.125	2151.72	8247561	271.974	1247.21	13250396	48719.3	3.46697e+06	4336.01	799.578
5502.46	2051.34	231.501	2939.24	26579540	694.784	652.866	17718791	25502.6	2.06757e+07	3451.12	5991.01	0.864767
6391.68	2055.67	231.501	4541.41	41067963	694.784	1219.57	33099204	47639.6	3.00394e+07	4336.01	6927.88
5502.46	2051.34	112.973	2829.58	12486931	937.165	722.907	26464169	28238.5	9.29674e+06	3451.12	2693.83	0.942453
6391.68	2055.67	112.973	4261.28	18805040	937.165	1452.83	53185062	56751	1.23937e+07	4336.01	2858.32
5502.46	2051.34	284.058	1703.4	18900916	944.154	645.308	23799602	25207.3	1.17406e+07	3451.12	3401.96	0.726174
6391.68	2055.67	284.058	3106.79	34472976	944.154	1276.11	47064259	49848.1	2.03132e+07	4336.01	4684.78
5502.46	2051.34	355.814	2186.14	30385132	712.038	648.028	18024245	25313.6	2.13782e+07	3451.12	6194.57	1.13509
6391.68	2055.67	355.686	2941.02	40862556	712.038	1237.9	34431048	48355.6	2.36631e+07	4336.01	5457.36
5502.46	2051.34	139.75	1196.44	6531393	653.747	569.54	14544336	22247.7	3.42228e+06	3451.12	991.645	0.637901
6391.68	2055.67	139.853	2229.23	12178273	653.747	995.378	25418971	38882	6.74051e+06	4336.01	1554.54
5502.46	2051.34	116.582	1299.12	5916190	434.202	598.168	10145519	23365.9	3.19215e+06	3451.12	924.96	1.9991
6391.68	2055.67	116.582	1407.62	6410325	434.202	967.089	16402792	37776.9	2.00622e+06	4336.01	462.689
5502.46	2051.34	198.195	1519.16	11761355	377.446	661.004	9745844	25820.5	6.64386e+06	3451.12	1925.13	2.01837
6391.68	2055.67	197.504	2206.91	17026327	377.446	1670.85	24635008	65267.6	4.13571e+06	4336.01	953.806
5502.46	2051.34	532.992	1762.37	36692463	377.446	661.004	9745844	25820.5	2.29303e+07	3451.12	6644.32	1.78873
6391.68	2055.67	532.992	2444.45	50893455	377.446	1670.85	24635008	65267.6	1.61063e+07	4336.01	3714.55
5502.46	2051.34	139.366	2226.63	12121793	523.853	588.97	12052100	23006.6	8.91545e+06	3451.12	2583.35	1.04835
6391.68	2055.67	139.059	2846.61	15462789	523.853	879.591	17999069	34359	1.06849e+07	4336.01	2464.22
5502.46	2051.34	414.669	1872.59	30332253	745.267	765.267	22278461	29893.3	1.79364e+07	3451.12	5197.29	0.915789
6391.68	2055.67	414.72	3038.41	49222154	745.267	1519.41	44233082	59352	2.46077e+07	4336.01	5675.2
5502.46	2051.34	117.274	1841.92	8437821	809.677	616.031	19483824	24063.7	5.61577e+06	3451.12	1627.23	0.964955
6391.68	2055.67	117.683	2693.01	12379764	809.677	1102.42	34867396	43063.3	7.31194e+06	4336.01	1686.33
5502.46	2051.34	140.749	1580.86	8691571	997.222	620.364	24165653	24233	5.2808e+06	3451.12	1530.17	1.28643
6391.68	2055.67	140.749	1801.84	9906537	997.222	863.765	33647086	33740.8	5.15755e+06	4336.01	1189.47

## Sheet: FigS1A-1Abb-2Atto
singMol	BackAreaSpot	areaCell	I-inCellMean	I-inCellTot	areaOutCell	I-outCellMean	I-outCellTot	Iout/areaout	num	den	Nspot	ratio
6016.33	1767.57	176.282	4642.34	31967169	573.901	1642.6	36823758	64164	2.06562e+07	4248.76	4861.71
6395.68	2419.75	176.282	1581.62	10891023	573.901	794.345	17807633	31029.1	5.42115e+06	3975.93	1363.49	3.56563	2.87764
6016.33	1767.57	186.522	3312.17	24132462	726.579	1410.26	40026125	55088.5	1.38573e+07	4248.76	3261.48		1.01722
6395.68	2419.75	186.522	1993.1	14521721	584.32	978.176	22326864	38210	7.39472e+06	3975.93	1859.87	1.75361	0.246712
6016.33	1767.57	165.888	4773.36	30931356	530.995	1377.14	28564570	53794.4	2.20075e+07	4248.76	5179.75
6395.68	2419.75	165.888	2098.88	13600720	530.995	819.565	16999426	32014.3	8.28993e+06	3975.93	2085.03	2.48426
6016.33	1767.57	142.592	3061.53	17052693	332.006	1689.14	21906417	65982	7.64419e+06	4248.76	1799.16
6395.68	2419.75	142.592	1385.12	7715128	332.006	935.729	12135468	36552	2.50311e+06	3975.93	629.567	2.85778
6016.33	1767.57	107.878	4728.19	19924608	485.658	1477.23	28024511	57704.2	1.36996e+07	4248.76	3224.38
6395.68	2419.75	107.878	1781.88	7508833	485.658	895.956	16997177	34998.2	3.73329e+06	3975.93	938.974	3.43394
6016.33	1767.57	49.28	2286.55	4401607	371.533	1175.62	17061732	45922.5	2.13855e+06	4248.76	503.334
6395.68	2419.75	49.28	1206.14	2321828	371.533	770.687	11184974	30104.9	838257	3975.93	210.833	2.38736
6016.33	1767.57	89.37	3983.74	13907244	329.574	1342.1	17278134	52425.7	9.22196e+06	4248.76	2170.51
6395.68	2419.75	89.37	2099.87	7330654	329.574	1003.43	12918100	39196.4	3.82768e+06	3975.93	962.712	2.25458
6016.33	1767.57	134.502	3297.96	17327461	329.574	1342.1	17278134	52425.7	1.02761e+07	4248.76	2418.62
6395.68	2419.75	134.502	1731.04	9094861	329.574	1003.43	12918100	39196.4	3.82287e+06	3975.93	961.504	2.51545
6016.33	1767.57	332.954	5980.69	77784865	347.904	1267.52	17225538	49512.3	6.12995e+07	4248.76	14427.6
6395.68	2419.75	332.954	2662.94	34634185	347.904	824.769	11208607	32217.5	2.39072e+07	3975.93	6012.99	2.39941
6016.33	1767.57	166.067	1690.83	10968397	431.821	1033.11	17426532	40355.9	4.26661e+06	4248.76	1004.2
6395.68	2419.75	166.067	1043.94	6772072	431.821	692.164	11675424	27037.6	2.28201e+06	3975.93	573.957	1.74961
6016.33	1767.57	98.381	2278.64	8756810	431.821	1033.11	17426532	40355.9	4.78655e+06	4248.76	1126.58
6395.68	2419.75	98.381	1641.91	6309853	431.821	692.164	11675424	27037.6	3.64986e+06	3975.93	917.99	1.22722
6016.33	1767.57	221.005	1987.98	17162223	821.402	1275.86	40937267	49838.3	6.14771e+06	4248.76	1446.94
6395.68	2419.75	221.005	888.968	7674459	535.936	710.62	14876825	27758.6	1.53967e+06	3975.93	387.249	3.73647
6016.33	1767.57	219.238	2035.97	17436093	765.67	1224.57	36625697	47834.8	6.94888e+06	4248.76	1635.51
6395.68	2419.75	219.238	921.139	7888634	341.53	700.648	9347342	27369	1.8883e+06	3975.93	474.934	3.44366
6016.33	1767.57	467.968	1875.36	34281498	447.437	1116.6	19516005	43617.3	1.387e+07	4248.76	3264.48
6395.68	2419.75	467.968	868.011	15867249	512.973	730.821	14644187	28547.7	2.50785e+06	3975.93	630.758	5.17549
6016.33	1767.57	123.827	4724.69	22853306	574.797	2478.8	55656401	96827.9	1.08634e+07	4248.76	2556.84
6395.68	2419.75	123.827	1432.59	6929423	574.797	968.121	21737223	37817.2	2.24663e+06	3975.93	565.058	4.52492
6016.33	1767.57	101.376	4560.32	18058855	574.797	2478.8	55656401	96827.9	8.24283e+06	4248.76	1940.06
6395.68	2419.75	101.376	1603.69	6350606	574.797	968.121	21737223	37817.2	2.51685e+06	3975.93	633.021	3.06476
6016.33	1767.57	198.63	3074.75	23857002	492.365	1326.17	25506260	51803.6	1.35673e+07	4248.76	3193.23
6395.68	2419.75	198.63	1406.27	10911261	481.178	708.697	13320662	27683.4	5.4125e+06	3975.93	1361.32	2.34569

## Sheet: FigS1B-Abb33%
singMol	BackAreaSpot	cell	areaCell	I-inCellMean	I-inCellTot	areaOutCell	I-outCellMean	I-outCellTot	Iout/areaout	num	den	Nspot	ratio
6016.33	1767.57	s034	167.603	1541.53	10092404	652.57	882.473	22495108	34471.6	4.31487e+06	4248.76	1015.56
6395.68	2419.75	s032	167.603	1073.14	7025823	652.57	724.732	18474150	28309.8	2.28101e+06	3975.93	573.705	1.77018	1.76373
6016.33	1767.57	s053	196.07	2469.26	18912089	698.342	1266.96	34561313	49490.5	9.20848e+06	4248.76	2167.34		0.235946
6395.68	2419.75	s051	196.07	1533.24	11743121	698.342	849.868	23183562	33198	5.23399e+06	3975.93	1316.42	1.64639	0.105518
6016.33	1767.57	s063	320.307	3568.76	44652385	419.558	1565.2	25652084	61140.7	2.50686e+07	4248.76	5900.22
6395.68	2419.75	s061	320.307	1762.76	22055653	419.558	881.746	14450942	34443.3	1.10232e+07	3975.93	2772.49	2.12813
6016.33	1767.57	s063-2	130.33	2465.81	12553441	419.558	1565.2	25652084	61140.7	4.58497e+06	4248.76	1079.13
6395.68	2419.75	s061	130.33	1353.84	6892374	419.558	881.746	14450942	34443.3	2.40338e+06	3975.93	604.484	1.78521
6016.33	1767.57		43.034	2182.78	3669253	670.746	904.258	23692453	35322.5	2.14918e+06	4248.76	505.838
6395.68	2419.75	s024	43.034	1477.8	2484180	670.746	674.144	17663253	26333.7	1.35093e+06	3975.93	339.778	1.48873

## Sheet: FigS1B-Abb59%
singMol	BackAreaSpot	areaCell	I-inCellMean	I-inCellTot	areaOutCell	I-outCellMean	I-outCellTot	Iout/areaout	num	den	Nspot	ratio
6100.19	1717.2	107.725	2254.64	9487505	693.12	959.179	25969781	37467.9	5.45127e+06	4382.99	1243.73		0.950106
4008.62	1577.1	107.725	1456.51	6129001	693.12	697.791	18892681	27257.4	3.19269e+06	2431.52	1313.05	0.947212	0.125474
6100.19	1717.2	306.33	3586.05	42910740	693.12	959.179	25969781	37467.9	3.14332e+07	4382.99	7171.63		0.0323972
4008.62	1577.1	306.33	2241.11	26817076	693.12	697.791	18892681	27257.4	1.84673e+07	2431.52	7594.98	0.94426
6100.19	1717.2	334.643	5472.39	71535088	748.442	1039.52	30391335	40606.1	5.79465e+07	4382.99	13220.8
4008.62	1577.1	334.643	3379.4	44175568	748.442	760.482	22233455	29706.3	3.42346e+07	2431.52	14079.5	0.939008
6100.19	1717.2	73.139	4900.54	14000839	748.442	1039.52	30391335	40606.1	1.10309e+07	4382.99	2516.76
4008.62	1577.1	73.139	3172.47	9063760	748.442	760.482	22233455	29706.3	6.89107e+06	2431.52	2834.06	0.888041
6100.19	1717.2	179.251	3238.64	22676986	926.131	815.297	29494996	31847.5	1.69683e+07	4382.99	3871.4
4008.62	1577.1	179.251	2289.79	16033134	926.131	675.519	24438259	26387.5	1.13032e+07	2431.52	4648.6	0.832808
6100.19	1717.2	144.922	5366.21	30378118	926.131	815.297	29494996	31847.5	2.57627e+07	4382.99	5877.89
4008.62	1577.1	144.922	3589.57	20320537	926.131	675.519	24438259	26387.5	1.64964e+07	2431.52	6784.42	0.866381
6100.19	1717.2	257.357	3830.38	38506799	586.24	816.339	18694167	31888.2	3.03001e+07	4382.99	6913.12
4008.62	1577.1	257.357	2414.94	24277367	586.24	627.927	14379527	24528.4	1.79648e+07	2431.52	7388.32	0.935683
6100.19	1717.2	176.026	2690.39	18499144	519.373	819.204	16620004	32000.1	1.28663e+07	4382.99	2935.51
4008.62	1577.1	176.563	1464.95	10103771	519.373	585.296	11874486	22863.1	6.06699e+06	2431.52	2495.15	1.17649
6100.19	1717.2	209.331	8059.87	65905529	306.304	927.314	11095314	36223.2	5.83229e+07	4382.99	13306.6
4008.62	1577.1	209.51	4581.74	37496960	306.304	568.885	6806711	22222.1	3.28412e+07	2431.52	13506.5	0.985205
6100.19	1717.2	146.278	6707.4	38326057	306.304	927.314	11095314	36223.2	3.30274e+07	4382.99	7535.36
4008.62	1577.1	145.434	3706.36	21055811	306.304	568.885	6806711	22222.1	1.7824e+07	2431.52	7330.39	1.02796
6100.19	1717.2	176.051	15416.2	106017550	686.106	1094.9	29344357	42769.4	9.8488e+07	4382.99	22470.5
4008.62	1577.1	176.23	7667.33	52781929	686.106	733.139	19648849	28638.2	4.7735e+07	2431.52	19631.8	1.1446
6100.19	1717.2	408.499	4287.85	68421186	557.21	1164.81	25353294	45500.4	4.98343e+07	4382.99	11369.9
4008.62	1577.1	408.781	2206.64	35235628	557.21	689.298	15003252	26925.7	2.42289e+07	2431.52	9964.54	1.14104
6100.19	1717.2	151.603	2490.14	14746607	588.262	834.736	19181402	32606.9	9.8033e+06	4382.99	2236.67
4008.62	1577.1	151.603	1717.4	10170418	588.262	607.039	13949145	23712.5	6.57554e+06	2431.52	2704.3	0.827081
6100.19	1717.2	82.022	2465.11	7898197	588.262	834.736	19181402	32606.9	5.22371e+06	4382.99	1191.82
4008.62	1577.1	82.022	1775.44	5688525	588.262	607.039	13949145	23712.5	3.74358e+06	2431.52	1539.61	0.774103
6100.19	1717.2	211.482	2198.85	18164704	588.262	834.736	19181402	32606.9	1.12689e+07	4382.99	2571.06
4008.62	1577.1	211.482	1527.97	12622582	588.262	607.039	13949145	23712.5	7.60782e+06	2431.52	3128.84	0.82173

## Sheet: FigS1C-635-33%
singMol	BackAreaSpot	areaCell	I-inCellMean	I-inCellTot	areaOutCell	I-outCellMean	I-outCellTot	Iout/areaout	num	den	Nspot	ratio
6391.68	2055.67	122.778	6934.87	33259631	283.546	1391.22	15409213	54344.7	2.65873e+07	4336.01	6131.75
5502.46	2051.34	122.778	1084.89	5203138	283.546	669.839	7419134	26165.5	1.99059e+06	3451.12	576.794	10.6307	9.10079
6391.68	2055.67	293.581	7521.08	86251707	283.546	1391.22	15409213	54344.7	7.02971e+07	4336.01	16212.4		3.33503
5502.46	2051.34	293.581	1096.24	12571731	283.546	669.839	7419134	26165.5	4.89003e+06	3451.12	1416.94	11.4419	0.833757
6391.68	2055.67	67.226	6343.35	16657626	716.979	1586.71	44439097	61981	1.24909e+07	4336.01	2880.74
5502.46	2051.34	67.226	851.582	2236255	716.979	639.352	17906344	24974.7	557305	3451.12	161.485	17.839
6391.68	2055.67	166.733	3744.94	24390821	741.274	1533.78	44411988	59913.1	1.44013e+07	4336.01	3321.34
5502.46	2051.34	166.733	1186.3	7726383	741.274	847.99	24554406	33124.6	2.20342e+06	3451.12	638.465	5.20206
6391.68	2055.67	341.197	4569.74	60905557	614.067	1174.08	28162683	45862.6	4.52574e+07	4336.01	10437.6
5502.46	2051.34	341.197	1077.12	14355818	748.365	680.947	19906134	26599.5	5.28015e+06	3451.12	1529.98	6.82202
6391.68	2055.67	310.323	6707.18	81304469	841.344	1379.15	45325909	53873.2	6.45864e+07	4336.01	14895.4
5502.46	2051.34	310.323	1446.54	17534960	841.344	748.874	24611735	29252.9	8.45712e+06	3451.12	2450.54	6.07839
6391.68	2055.67	256.486	4109.93	41177384	629.248	1491.8	36668330	58273.3	2.62311e+07	4336.01	6049.6
5502.46	2051.34	256.486	951.821	9536295	629.248	708.124	17405676	27661.1	2.44162e+06	3451.12	707.486	8.55084
6391.68	2055.67	102.374	4883.54	19529286	629.248	1491.8	36668330	58273.3	1.35636e+07	4336.01	3128.14
5502.46	2051.34	102.374	1024.41	4096633	629.248	708.124	17405676	27661.1	1.26486e+06	3451.12	366.507	8.535
6391.68	2055.67	119.578	2960.52	13828580	685.082	1137	30427307	44414.1	8.51763e+06	4336.01	1964.39
5502.46	2051.34	119.578	825.937	3857953	685.082	663.732	17762142	25927	757651	3451.12	219.538	8.94787
6391.68	2055.67	221.798	3534.26	30620820	722.867	1203.31	33977882	47004.3	2.01954e+07	4336.01	4657.59
5502.46	2051.34	221.798	949.463	8226147	722.867	668.089	18864843	26097.3	2.43783e+06	3451.12	706.388	6.59353
6391.68	2055.67	138.778	3393.24	18394749	769.459	1292.72	38855319	50496.9	1.13869e+07	4336.01	2626.12
5502.46	2051.34	138.778	1001.17	5427340	377.523	697.3	10283088	27238.3	1.64726e+06	3451.12	477.313	5.50189
6391.68	2055.67	51.354	3352.51	6725127	545.613	1346.65	28701203	52603.6	4.02372e+06	4336.01	927.979
5502.46	2051.34	51.354	775.318	1555287	579.661	666.316	15087400	26028	218647	3451.12	63.3553	14.6472
6391.68	2055.67	648.96	4532.18	114890829	490.573	1509.89	28934032	58980.1	7.66151e+07	4336.01	17669.5
5502.46	2051.34	648.96	981.416	24878885	490.573	673.101	12898625	26293	7.81579e+06	3451.12	2264.71	7.80209
6391.68	2055.67	436.531	8359.11	142539498	599.936	1442.86	33813463	56361.8	1.17936e+08	4336.01	27199.2
5502.46	2051.34	436.531	1293.22	22052061	599.936	681.932	15981077	26638	1.04238e+07	3451.12	3020.4	9.00515
6391.68	2055.67	356.147	2844.16	39568026	711.168	1138.26	31620921	44463.4	2.37325e+07	4336.01	5473.36
5502.46	2051.34	356.147	784.359	10911996	399.334	622.465	9709833	24315.1	2.25226e+06	3451.12	652.617	8.38679
6391.68	2055.67	222.566	5016.47	43613189	779.981	1576.83	48042745	61594.8	2.99043e+07	4336.01	6896.73
5502.46	2051.34	222.566	1030.32	8957596	657.51	745.98	19159758	29139.9	2.47205e+06	3451.12	716.304	9.62822

## Sheet: FigS1C-488-53%
singMol	BackAreaSpot	areaCell	I-inCellMean	I-inCellTot	areaOutCell	I-outCellMean	I-outCellTot	Iout/areaout	num	den	Nspot	ratio
4750.01	2467.55	107.571	1095.46	4603124	419.61	578.443	9481261	22595.4	2.17251e+06	2282.46	951.83	1.75861	1.53422
5582.32	1494.46	108.237	1501.43	6348046	418.381	978.128	15985539	38208.1	2.21252e+06	4087.86	541.241		0.467903
4750.01	2467.55	173.517	1444.23	9788976	173.568	959.208	6503431	37469.1	3.28746e+06	2282.46	1440.31	2.10506	0.147964
5582.32	1494.46	173.338	1136.91	7698019	173.594	723.829	4908282	28274.5	2.79698e+06	4087.86	684.215
4750.01	2467.55	290.995	2116.76	24061208	232.397	1052.81	9557425	41125.4	1.20939e+07	2282.46	5298.63	1.52716
5582.32	1494.46	291.302	3894.03	44310176	295.45	2647.59	30555892	103422	1.41833e+07	4087.86	3469.61
4750.01	2467.55	227.968	2010.71	17905397	314.368	1071.1	13153073	41839.7	8.36728e+06	2282.46	3665.9	2.05973
5582.32	1494.46	227.763	2188.01	19466754	141.67	1370.26	7582990	53525.7	7.27557e+06	4087.86	1779.8
4750.01	2467.55	227.968	2010.71	17905397	314.368	1071.1	13153073	41839.7	8.36728e+06	2282.46	3665.9	2.05973
5582.32	1494.46	227.763	2188.01	19466754	141.67	1370.26	7582990	53525.7	7.27557e+06	4087.86	1779.8
4750.01	2467.55	104.755	1601.93	6555109	536.038	957.564	20050431	37404.9	2.63676e+06	2282.46	1155.23	0.714336
5582.32	1494.46	104.986	3039.37	12464465	536.038	1427.34	29887129	55755.6	6.61091e+06	4087.86	1617.2
4750.01	2467.55	315.75	1900.49	23440627	262.298	1112.14	11394946	43442.7	9.72358e+06	2282.46	4260.13	1.03653
5582.32	1494.46	315.725	2422.88	29881405	293.606	1060.6	12163967	41429.6	1.68011e+07	4087.86	4109.99
4750.01	2467.55	292.89	2101.42	24042345	388.608	989.853	15025968	38666.1	1.27174e+07	2282.46	5571.8	1.45474
5582.32	1494.46	292.89	3118.73	35681428	407.424	1750.24	27855022	68368.6	1.56569e+07	4087.86	3830.11
4750.01	2467.55	77.005	6939.85	20875081	420.557	1303.48	21413526	50917.1	1.69542e+07	2282.46	7428.04	1.21863
5582.32	1494.46	76.851	10616.2	31869713	420.557	2315.96	38046595	90467.2	2.49172e+07	4087.86	6095.42
4750.01	2467.55	176.333	2153.3	14831944	403.635	1023.19	16132670	39968.5	7.78419e+06	2282.46	3410.44	1.40771
5582.32	1494.46	176.282	2969.06	20444917	499.814	1530.83	29887905	59798.1	9.9036e+06	4087.86	2422.68

## Sheet: FigS1D-488-75%-2nd
singMol	BackAreaSpot	areaCell	I-inCellMean	I-inCellTot	areaOutCell	I-outCellMean	I-outCellTot	Iout/areaout	num	den	Nspot	ratio
4535.96	1429.12	29.03	2353.3	2668644	81.05	1393.42	4411564	54430.2	1.08854e+06	3106.84	350.368
4937.26	2442.6	29.03	1615.56	1832050	70.989	1355.3	3758259	52941.4	295160	2494.66	118.317	2.96127	4.4408
4535.96	1429.12	177.101	1664.89	11517724	84.07	1118.38	3672769	43687	3.78071e+06	3106.84	1216.9		0.971288
4937.26	2442.6	177.51	1117.81	7750886	85.581	993.566	3321492	38811.1	861529	2494.66	345.349	3.52367	0.211952
4535.96	1429.12	61.133	2039.65	4870678	75.29	1427.26	4197564	55751.9	1.46239e+06	3106.84	470.701
4937.26	2442.6	61.133	1430.17	3415251	75.264	1269.59	3732585	49593.2	383468	2494.66	153.715	3.06216
4535.96	1429.12	111.13	1444.2	6269268	180.506	1001.3	7060143	39113.1	1.92263e+06	3106.84	618.838
4937.26	2442.6	110.669	1344.45	5812073	242.739	1279.82	12135256	49993	279395	2494.66	111.997	5.52548
4535.96	1429.12	142.694	3713.31	20697972	422.912	2229.51	36831460	87090.1	8.27073e+06	3106.84	2662.1
4937.26	2442.6	143.053	2118.82	11839988	179.302	1804.94	12641820	70505.7	1.75393e+06	2494.66	703.073	3.78638
4535.96	1429.12	102.016	2633.83	10495797	519.552	1535.09	31154613	59964.4	4.37847e+06	3106.84	1409.3
4937.26	2442.6	101.914	1798.4	7159450	43.238	1601.96	2705709	62577.1	781967	2494.66	313.456	4.49601
4535.96	1429.12	39.245	2450.06	3755940	105.037	1197.64	4913918	46782.7	1.91995e+06	3106.84	617.975
4937.26	2442.6	39.245	1555.43	2384477	91.93	1292.97	4643056	50506.4	402352	2494.66	161.285	3.83157
4535.96	1429.12	23.194	5421	4911423	170.342	1472.24	9796316	57509.7	3.57754e+06	3106.84	1151.5
4937.26	2442.6	23.322	2623.74	2390224	169.856	1910.37	12675319	74623.9	649845	2494.66	260.494	4.42046
4535.96	1429.12	116.173	2556.9	11603200	284.544	1403.98	15605236	54843	5.23193e+06	3106.84	1684
4937.26	2442.6	116.096	1789.46	8115200	172.749	1632.65	11017152	63775.5	711121	2494.66	285.057	5.9076
4535.96	1429.12	54.221	3059.23	6479448	316.518	1058.66	13089289	41354	4.23719e+06	3106.84	1363.83
4937.26	2442.6	54.17	1525.14	3227187	317.542	1270.71	15761907	49637.2	538338	2494.66	215.796	6.31998
4535.96	1429.12	162.381	1948.71	12360652	257.792	1096.88	11045573	42846.8	5.40314e+06	3106.84	1739.11
4937.26	2442.6	162.33	1514.93	9606164	246.835	1357.99	13093744	53046.5	995118	2494.66	398.899	4.35978
4535.96	1429.12	62.464	1600.41	3905013	146.97	955.18	5483689	37311.6	1.57438e+06	3106.84	506.746
4937.26	2442.6	62.515	1160.04	2832811	174.925	1035.29	7074122	40440.9	304649	2494.66	122.12	4.14957
4535.96	1429.12	66.304	1405.46	3640136	481.69	860.681	16194567	33620.3	1.41097e+06	3106.84	454.151
4937.26	2442.6	65.638	1335.55	3424353	225.946	1257.17	11095746	49108	201005	2494.66	80.574	5.63644
4535.96	1429.12	137.984	4124.47	22230895	246.912	1464.84	14128348	57220.2	1.43354e+07	3106.84	4614.15
4937.26	2442.6	133.453	2163.36	11277610	269.517	1648.62	17356711	64399.3	2.68333e+06	2494.66	1075.63	4.28973
4535.96	1429.12	187.622	2964.26	21725099	227.174	1183.86	10505604	46244.7	1.30486e+07	3106.84	4199.95
4937.26	2442.6	187.443	1616.19	11833782	222.49	1310.16	11386594	51178	2.24082e+06	2494.66	898.247	4.67571
4535.96	1429.12	21.35	3269.22	2726529	105.779	1146.79	4738528	44796.5	1.77012e+06	3106.84	569.75
4937.26	2442.6	21.402	1823.46	1524415	82.227	1343.38	4314931	52475.8	401327	2494.66	160.874	3.54159
4535.96	1429.12	182.246	1785.82	12713239	273.843	1132.83	12117875	44251.2	4.64864e+06	3106.84	1496.26
4937.26	2442.6	182.246	1456.04	10365551	255.744	1351.07	13497196	52776.2	747300	2494.66	299.559	4.99486
4535.96	1429.12	31.872	3125.14	3890803	287.462	1234.79	13865406	48233.9	2.35349e+06	3106.84	757.519
4937.26	2442.6	31.565	1831.02	2257646	161.434	1474.03	9295253	57579.3	440156	2494.66	176.439	4.29338
4535.96	1429.12	44.288	1794.77	3104958	399.232	856.462	13356527	33455.6	1.62328e+06	3106.84	522.485
4937.26	2442.6	44.339	1070.73	1854503	284.365	926.299	10289326	36183.5	250162	2494.66	100.279	5.21032
4535.96	1429.12	216.755	3201.02	27103058	229.683	1174.91	10541260	45894.8	1.71551e+07	3106.84	5521.73
4937.26	2442.6	216.141	1498.64	12653013	229.837	1191.4	10696385	46539	2.59403e+06	2494.66	1039.83	5.31022
4535.96	1429.12	88.474	2059.37	7117177	324.122	927.458	11742541	36228.8	3.91187e+06	3106.84	1259.12
4937.26	2442.6	88.371	1393.73	4811174	324.864	1086.4	13786454	42437.6	1.06092e+06	2494.66	425.276	2.96071

## Sheet: FigS1D-635-33%-2nd
singMol	BackAreaSpot	areaCell	I-inCellMean	I-inCellTot	areaOutCell	I-outCellMean	I-outCellTot	Iout/areaout	num	den	Nspot	ratio
9591	2398	324.224	3097.14	39225258	810.214	1581.1	50040061	61761.5	1.92007e+07	7193	2669.36
8827	2807	324.224	920.17	11653958	580.941	809.904	18379152	31636.9	1.39653e+06	6020	231.981	11.5068	10.3546
9591	2398	281.6	2338.01	25718148	636.262	1189.88	29573251	46479.7	1.26295e+07	7193	1755.8		4.86438
8827	2807	281.6	727.935	8007289	677.427	660.791	17485859	25812.2	738583	6020	122.688	14.3111	0.972876
9591	2398	124.083	4257.46	20635910	1039.49	1116.08	45318330	43596.8	1.52263e+07	7193	2116.82
8827	2807	124.083	1119.05	5424045	256.64	808.784	8108055	31593.1	1.50388e+06	6020	249.814	8.4736
9591	2398	33.664	4567.47	6006225	1039.49	1116.08	45318330	43596.8	4.53858e+06	7193	630.972
8827	2807	33.664	943.176	1240276	1039.49	696.649	28287446	27212.9	324182	6020	53.8509	11.717
9591	2398	116.07	3258.24	14772839	916.352	926.373	33159512	36186.4	1.05727e+07	7193	1469.86
8827	2807	116.07	922.489	4182565	565.683	646.787	14292056	25265.1	1.25004e+06	6020	207.648	7.0786
9591	2398	95.923	3468.4	12996080	916.352	926.373	33159512	36186.4	9.52497e+06	7193	1324.2
8827	2807	95.923	896.343	3358599	565.683	646.787	14292056	25265.1	935092	6020	155.331	8.52503
9591	2398	19.328	7263.74	5484121	916.352	926.373	33159512	36186.4	4.78471e+06	7193	665.19
8827	2807	19.328	1278.76	965466	565.683	646.787	14292056	25265.1	477142	6020	79.2594	8.39257
9591	2398	31.539	3720.82	4584052	1007.82	1021.28	40205650	39893.6	3.32585e+06	7193	462.373
8827	2807	31.539	874.216	1077034	1007.82	652.626	25692599	25493.2	273003	6020	45.3494	10.1958
9591	2398	52.506	7671.41	15734068	1012.35	1085.25	42916309	42392.7	1.35082e+07	7193	1877.96
8827	2807	52.506	1425.36	2923411	1012.35	669.052	26457661	26134.8	1.55117e+06	6020	257.67	7.28825
9591	2398	251.802	3582.92	35241609	740.634	1214.27	35130157	47432.5	2.3298e+07	7193	3238.98
8827	2807	251.802	972.703	9567504	620.57	735.753	17835388	28740.3	2.33063e+06	6020	387.148	8.36626
9591	2398	148.173	9608.6	55614557	764.416	1038.26	31002476	40557.1	4.96051e+07	7193	6896.3
8827	2807	148.173	1766.07	10222013	764.416	678.781	20268402	26514.9	6.29322e+06	6020	1045.39	6.5969
9591	2398	73.933	6703.45	19359566	892.237	1133.34	39500237	44271	1.60865e+07	7193	2236.41
8827	2807	73.933	1156.36	3339557	892.237	606.333	21132516	23684.9	1.58846e+06	6020	263.864	8.47559
9591	2398	24.422	6831.72	6517460	892.237	1133.34	39500237	44271	5.43627e+06	7193	755.773
8827	2807	24.422	1031.22	983788	892.237	606.333	21132516	23684.9	405356	6020	67.3349	11.2241
9591	2398	235.418	2591.37	23830225	462.259	1146.81	20707855	44797.1	1.32842e+07	7193	1846.82
8827	2807	235.418	800.537	7361740	462.259	677.965	12242005	26483	1.12717e+06	6020	187.237	9.86356
9591	2398	267.264	2368.8	24730255	1022.03	1041.63	41584907	40688.6	1.38557e+07	7193	1926.27
8827	2807	267.264	961.636	10039478	319.923	820.915	10258977	32067	1.46912e+06	6020	244.04	7.89327
9591	2398	389.402	6171.78	93878930	824.09	1180.76	38009727	46123.3	7.59184e+07	7193	10554.5
8827	2807	389.402	1346.34	20479241	597.299	884.519	20637587	34551.5	7.02481e+06	6020	1166.91	9.0448
9591	2398	276.736	3854.95	41671956	695.322	1016.76	27616181	39717.1	3.06808e+07	7193	4265.37
8827	2807	276.736	1126.83	12181008	484.429	782.92	14815190	30582.8	3.71765e+06	6020	617.55	6.90692
9591	2398	293.606	3299.81	37845520	695.322	1016.76	27616181	39717.1	2.61843e+07	7193	3640.25
8827	2807	293.606	959.598	11005632	484.429	782.92	14815190	30582.8	2.02634e+06	6020	336.602	10.8147
9591	2398	191.59	2994.95	22414182	683.162	818.025	21829818	31954.1	1.62921e+07	7193	2264.99
8827	2807	191.59	961.313	7194469	683.162	572.726	15283754	22372.1	2.9082e+06	6020	483.09	4.68855
9591	2398	258.842	14107.5	142640716	755.84	2528.91	74666174	98785.7	1.17071e+08	7193	16275.7
8827	2807	258.842	2017.72	20401197	755.84	1013.32	29918369	39582.9	1.01555e+07	6020	1686.96	9.64795
9591	2398	242.995	7610.95	72243152	775.347	1441.47	43657882	56307.5	5.85607e+07	7193	8141.35
8827	2807	242.995	1215.48	11537362	775.347	655.08	19840413	25589.1	5.31934e+06	6020	883.612	9.21371
9591	2398	262.912	2337.6	24007121	620.646	890.056	21578528	34767.9	1.48662e+07	7193	2066.76
8827	2807	262.912	957.358	9832066	620.646	816.272	19789688	31885.6	1.44895e+06	6020	240.69	8.58684
9591	2398	116.096	3243.01	14707051	941.619	1181.97	43475356	46170.9	9.3468e+06	7193	1299.43
8827	2807	116.096	1012.64	4592330	293.248	929.911	10652130	36324.6	375184	6020	62.3229	20.85
9591	2398	130.509	3231.78	16475631	941.619	1181.97	43475356	46170.9	1.04499e+07	7193	1452.79
8827	2807	130.509	1002.72	5111860	263.296	942.471	9693316	36815.3	307135	6020	51.019	28.4754
9591	2398	421.99	3227.86	53207987	890.291	1327.09	46152139	51839.4	3.13323e+07	7193	4355.94
8827	2807	421.99	924.493	15239348	679.987	776.192	20617203	30320	2.44461e+06	6020	406.082	10.7268

## Sheet: FigS1D-635-33%-1st
singMol	BackAreaSpot	areaCell	I-inCellMean	I-inCellTot	areaOutCell	I-outCellMean	I-outCellTot	Iout/areaout	num	den	Nspot	ratio
8970.71	2706.7	68.378	834.309	2228439	959.437	536.684	20113849	20964.2	794948	6264	126.907	0.61229	0.599235
12076.7	2382.74	68.378	1811.25	4837856	621.082	1059.01	25692515	41367.3	2.00924e+06	9693.99	207.267		0.184738
8970.71	2706.7	39.168	1080.08	1652525	1157.66	563.145	25465969	21997.8	790914	6264	126.263	0.440735	0.0461844
12076.7	2382.74	39.168	2903.59	4442492	1157.66	1088.45	49220618	42517.4	2.77717e+06	9693.99	286.484
8970.71	2706.7	20.48	971.74	777392	1157.66	563.145	25465969	21997.8	326876	6264	52.1833	0.45912
12076.7	2382.74	20.48	2465.71	1972568	1157.66	1088.45	49220618	42517.4	1.10181e+06	9693.99	113.659
8970.71	2706.7	174.208	1485.49	10108785	902.298	618.102	21785640	24144.6	5.9026e+06	6264	942.304	0.584351
12076.7	2382.74	174.208	4279.6	29122688	729.6	1982.44	56499489	77439	1.56322e+07	9693.99	1612.57
8970.71	2706.7	39.347	932.395	1433091	540.365	576.787	12174820	22530.7	546574	6264	87.2564	0.490282
12076.7	2382.74	39.347	2560.89	3936088	540.365	1438.41	30362058	56188.1	1.72526e+06	9693.99	177.972
8970.71	2706.7	78.182	1210.08	3695584	860.544	608.786	20464327	23780.7	1.83636e+06	6264	293.161	0.807404
12076.7	2382.74	78.182	2677.42	8176837	794.547	1524.9	47328487	59566.6	3.5198e+06	9693.99	363.091
8970.71	2706.7	122.47	1368.24	6545686	1110.58	629.701	27317680	24597.7	3.53321e+06	6264	564.049	0.743062
12076.7	2382.74	122.47	3164.59	15139392	1112.99	1626.43	70710626	63532.4	7.35858e+06	9693.99	759.087
8970.71	2706.7	65.69	1441.54	3699003	1110.58	629.701	27317680	24597.7	2.08318e+06	6264	332.564	0.716278
12076.7	2382.74	57.702	3623.25	8166808	1112.99	1626.43	70710626	63532.4	4.50086e+06	9693.99	464.294
8970.71	2706.7	88.371	1105.83	3817335	1004.52	573.649	22509398	22408.2	1.8371e+06	6264	293.279	1.0438
12076.7	2382.74	88.371	2235.51	7716978	1004.52	1446.48	56758410	56503.1	2.72374e+06	9693.99	280.972
8970.71	2706.7	180.941	1521.04	10750696	836.582	553.342	18082654	21614.9	6.83967e+06	6264	1091.9	0.351335
12076.7	2382.74	177.05	6019.47	41630645	836.582	1663.25	54353267	64970.6	3.01276e+07	9693.99	3107.86
8970.71	2706.7	177.587	1495.29	10372855	1006.85	610.846	24024571	23861.2	6.13542e+06	6264	979.473	0.635988
12076.7	2382.74	177.587	4058.8	28155919	1006.85	1906.65	74988452	74478.4	1.49295e+07	9693.99	1540.08
8970.71	2706.7	56.474	3764.4	8304273	1033.73	605.083	24433240	23636	6.96945e+06	6264	1112.62	0.473357
12076.7	2382.74	53.299	13342.6	27779340	1033.73	2398.55	96853649	93693.6	2.27856e+07	9693.99	2350.48
8970.71	2706.7	142.438	1207.54	6718764	1061.58	588.999	24424598	23007.8	3.44159e+06	6264	549.423	0.454215
12076.7	2382.74	142.438	3721.37	20705697	1061.58	1613.91	66925628	63043.4	1.17259e+07	9693.99	1209.61
8970.71	2706.7	76.211	901.387	2683430	1008.46	571.499	22513060	22324.2	982082	6264	156.782	0.809512
12076.7	2382.74	76.211	2086.66	6212002	1008.46	1456.01	57356519	56875.3	1.87748e+06	9693.99	193.675
8970.71	2706.7	91.264	940.158	3351664	1008.46	571.499	22513060	22324.2	1.31427e+06	6264	209.813	0.548704
12076.7	2382.74	91.264	2495.78	8897449	1008.46	1456.01	57356519	56875.3	3.70678e+06	9693.99	382.379
8970.71	2706.7	24.627	1450.51	1395389	693.99	618.88	16777230	24175	800031	6264	127.719	0.417324
12076.7	2382.74	24.627	4768.09	4586899	693.99	1684.14	45655395	65786.8	2.96677e+06	9693.99	306.042

## Sheet: FigS2
100nM-1uM-30sec			100nM-1uM-2min			100nM-1uM-10min			500nM-1uM-20min			200nM-2uM-20min			100nM-5uM-20min			50nM-10uM-20min			200nM-10uM-20min			200nM-5uM-20min			500nM-10uM-20min			100nM-10uM-20min			500nM-2uM-20min			100nM-2uM-20min			100nM-0.3uM-20min			50nM-1uM-20min			200nM-1uM-20min			200nM-1uM-15sec
I-inCellMean	I-outCellMean	Iin-Iout	I-inCellMean	I-outCellMean	Iin-Iout	I-inCellMean	I-outCellMean	Iin-Iout	I-inCellMean	I-outCellMean	Iin-Iout	I-inCellMean	I-outCellMean	Iin-Iout	I-inCellMean	I-outCellMean	Iin-Iout	I-inCellMean	I-outCellMean	Iin-Iout	I-inCellMean	I-outCellMean		I-inCellMean	I-outCellMean		I-inCellMean	I-outCellMean		I-inCellMean	I-outCellMean	Iin-Iout	I-inCellMean	I-outCellMean	Iin-Iout	I-inCellMean	I-outCellMean	Iin-Iout	I-inCellMean	I-outCellMean	Iin-Iout	I-inCellMean	I-outCellMean	Iin-Iout	I-inCellMean	I-outCellMean	Iin-Iout	I-inCellMean	I-outCellMean
2359.58	784.964	1574.61	3457.07	1186.03	2271.04	2597.95	1299.53	1298.42	5971.55	2614	3357.55	37222.1	5681.58	31540.5	6934.87	1391.22	5543.64	7285.81	1097.66	6188.15	3055.66	2147.5	908.153	6709.01	2541.63	4167.39	10240.3	2064.07	8176.2	1264.87	787.869	477.001	6698.66	1607.92	5090.73	3368.06	1392.03	1976.03	3003.77	811.329	2192.44	1088.77	775.452	313.32	4436.27	1630.37	2805.9	2361.16	706.218
			3371.33	1186.03	2185.3	2184.52	1297.95	886.564	6698.18	5067.69	1630.48	9359.75	5626.41	3733.33	7521.08	1391.22	6129.85	5586.11	1097.66	4488.45	4665.07	3434.61	1230.46	3662.46	2727.39	935.066	7037.12	2064.07	4973.05	1857.19	787.869	1069.32				1727.76	1292.29	435.462	2979.34	760.375	2218.97	1162.37	862.434	299.937	2880	1454.24	1425.76	1949.71	820.731
1470.38	670.273	800.111	3030.24	1117.1	1913.14	2725.43	1297.95	1427.48	5657.82	3002.37	2655.46	12147.4	5829.93	6317.5	6343.35	1586.71	4756.63	6093.28	1093.13	5000.15	14457.1	5803.71	8653.41	4164.12	2953.84	1210.28	3310.14	2724.16	585.979	1902.52	944.673	957.849	2370.45	1607.92	762.525	2585.39	1302.73	1282.66	1882.77	811.329	1071.44	1163.63	862.434	301.193	8870.85	1683.11	7187.74	1734.2	647.297
			1624.28	954.982	669.293	1743.12	1297.95	445.168	6369.43	4047.54	2321.89	10352.3	6026.32	4325.96	3744.94	1533.78	2211.17	22311.3	1090.47	21220.8	9332.1	4548.69	4783.41	6884.08	2914.91	3969.17	3526.62	2928.66	597.965	1510.35	702.064	808.282				2111.07	1225.15	885.919	1700.31	760.375	939.931	1080.85	862.434	218.412	3518.32	1372.97	2145.35	3035.1	682.183
1795.58	682.123	1113.46	1907.78	935.875	971.9	2145.93	1302.83	843.099	9804.52	4693.85	5110.67	6849.2	4168.62	2680.58	4569.74	1174.08	3395.66	4622.36	1031.25	3591.11	7216.31	4102.27	3114.04	6768.92	2914.91	3854.01	12190.2	4327.87	7862.3	3571.66	948.072	2623.58	2028.46	1324.11	704.349	5337.14	956.326	4380.82	1591.18	680.103	911.079	1033.31	782.71	250.604	5524.63	1755.52	3769.11	2063.91	690.446
			1887.39	947.283	940.105	2836.8	1302.83	1533.97	8187.72	6631.49	1556.23	6505.68	4168.62	2337.06	6707.18	1379.15	5328.03	6436.02	1365.92	5070.1	6373.09	4289.2	2083.89	5889.82	1525.23	4364.59	10300.9	3588.24	6712.67	4257.29	948.072	3309.22				1589.04	964.166	624.875	1731.12	721.301	1009.82	970.892	722.776	248.116	4409.84	2078.23	2331.6	1719.25	717.22
3614.82	775.484	2839.34	2182.07	963.314	1218.76	2320.68	1302.83	1017.84	9337.22	6631.49	2705.73	11777.7	6286.85	5490.87	4109.93	1491.8	2618.14	5939.91	1218.94	4720.97	4050.41	1981.22	2069.2	3905.23	1896.64	2008.58	9943.15	4220.27	5722.88	1373.3	760.615	612.686	14311.7	4072.71	10239	3033.52	1069.94	1963.58	1141.03	577.7	563.326	1162.83	877.056	285.778	3999.89	1654.02	2345.87	1715.19	692.913
			1848.87	872.811	976.057	2788.32	1441.55	1346.77	8163.8	6631.49	1532.31	12329.5	6844.07	5485.44	4883.54	1491.8	3391.75	14785.5	1660.37	13125.1	3283.43	2548.32	735.109	6331.15	4056.44	2274.71	5938.81	3015.82	2922.99	1466.84	760.615	706.224				2063.58	913.767	1149.81	1553.67	638.096	915.575	1378.21	877.056	501.157	3524.41	1460.03	2064.38	6593.45	737.584
3124.35	826.787	2297.56	1806.49	926.219	880.267	2313.84	1642.87	670.971	4442.04	2853.12	1588.92	14892	6444.9	8447.1	2960.52	1137	1823.52	8463.29	1660.37	6802.91	7292.81	4494.81	2798.01	5185.4	2964.4	2221	7646.22	3655.01	3991.21	1153.56	760.615	392.948	10400.6	4005.73	6394.89	3853.7	995.308	2858.39	1056.66	577.7	478.962	993.758	770.964	222.794	4406.25	1743.15	2663.1	1534.56	737.584
			2091.51	926.219	1165.29	3077.12	1732.09	1345.03	5654.96	4537.84	1117.12	17072.7	6188.5	10884.2	3534.26	1203.31	2330.95	27797.6	1933.29	25864.3	11854.8	3435.45	8419.36	9110.85	3557.21	5553.64	12756.5	3280.7	9475.85	2674.14	781.735	1892.4				2912.02	925.653	1986.36	1289.74	638.096	651.641	2395.8	956.746	1439.05	6110.54	2072.98	4037.56	10545.1	854.438
10366.2	826.787	9539.39	1820.15	926.219	893.93	3004.82	1732.09	1272.73	7501.75	3668.91	3832.84	11090.3	6746.23	4344.11	3393.24	1292.72	2100.52	12148.9	1933.29	10215.6	8482.88	3435.45	5047.43	6243.57	3764.54	2479.03	29281.9	3539.9	25742	2981.16	781.735	2199.42	8290.32	4005.73	4284.59	2697.95	1041.05	1656.9	1936.06	750.261	1185.8	1431.06	956.746	474.315	3604.03	1570.42	2033.61	2511.73	854.438
			1200.08	939.322	260.761	2489.79	1486.93	1002.86	15137	1975.93	13161.1	11927.5	7541.94	4385.57	3352.51	1346.65	2005.85	23482.2	1890.19	21592	5128.06	2722.58	2405.48	7169.76	4458.92	2710.84	10459.6	2647.75	7811.9	1182.42	885.153	297.27				1863.78	1097.05	766.737	2063.54	947.009	1116.53	902.956	756.036	146.92	1999.01	1298.67	700.345	1113.58	752.246
1843.22	707.002	1136.22	1362.96	979.843	383.121	1890.7	1500.94	389.765	3490.68	1975.93	1514.75	17506.5	8033.84	9472.67	4532.18	1509.89	3022.29	17279.1	1449.11	15830	9249.56	4894.2	4355.36	6487.86	3847.71	2640.15	6645.11	3050.2	3594.91	2005.67	926.455	1079.22	7110.9	4005.73	3105.17	2869.91	1756.22	1113.69	1562.31	687.109	875.2	1585.96	973.929	612.031	2249.68	1213.57	1036.11	1688.43	752.246
			3548.13	979.843	2568.29	2768.61	1439.95	1328.66	1909.54	1232.97	676.569	7145.55	4784.22	2361.32	8359.11	1442.86	6916.24	32203.8	2033.81	30170	12823.5	4233.71	8589.78	12035	5098.12	6936.92	5756.54	3069.47	2687.07	1798.36	781.214	1017.15				1984.28	836.513	1147.77	1709.95	764.273	945.677	860.747	703.999	156.748	2120.41	1257.66	862.75	1122.37	752.246
2004.83	874.853	1129.97	1494.38	906.121	588.262	2234.11	1439.95	794.159	2013.28	1232.97	780.308	9178.96	5591.05	3587.91	2844.16	1138.26	1705.9	33190.1	2033.81	31156.3	4940.5	2881.67	2058.84	11743	5098.12	6644.92	4741.71	2920.84	1820.88	2198.2	781.214	1416.99	7768.62	2938.25	4830.37	2025.49	934.695	1090.8	1715.61	752.903	962.711	835.273	703.999	131.274	10895.6	1581.47	9314.17	2473.15	759.516
			1195.41	849.744	345.669	4441.56	1939.28	2502.28	7137.46	3820.84	3316.62	19164.3	6789.73	12374.6	5016.47	1576.83	3439.64	9616.78	2033.81	7582.97	30171	5365.78	24805.3	9899.31	5098.12	4801.19	6303.23	3477.1	2826.13	1716.06	870.938	845.121				1752.05	908.162	843.886	1669.42	778.677	890.74	832.071	703.999	128.072	5348.05	1960.38	3387.67	1427.16	668.023
2002.5	689.786	1312.72	1736.87	897.593	839.274	3266.25	1939.28	1326.97	4080.89	2215.35	1865.55	13803.5	6789.73	7013.77	2272.59	1105.92	1166.67	6976.19	878.08	6098.11	34066.6	4724.57	29342.1	9693.55	5257.87	4435.68	22983.4	4095.17	18888.2	1956.62	870.938	1085.69	6435.53	2880.86	3554.67	1500.24	908.162	592.08	1413.86	660.718	753.138	950.317	749.684	200.633	2938.43	1512.29	1426.14	914.207	668.023
			1881.6	885.033	996.568	2421.28	1102.84	1318.45	8588.64	4932.15	3656.49	16811.2	6789.73	10021.5	3738.98	1637.48	2101.5	7568.45	1640.42	5928.04	12128.7	4442.18	7686.51	12057	7945.23	4111.72	5736.99	4216.16	1520.83	1458.97	816.703	642.271				1593.21	908.162	685.045	1653.98	636.55	1017.43	942.914	762.047	180.867	3126.27	1875.9	1250.37	1400.15	712.401
2138.03	678.25	1459.78	1613.59	885.033	728.557	1833.3	1298.52	534.777	6776.27	3700.03	3076.24	7917.42	4709.82	3207.6	2998.63	1087.07	1911.56	1677.61	798.092	879.517	9853.89	3627.13	6226.77	6434.7	2084	4350.7	5040.28	2896.27	2144.01	1507.92	755.588	752.329	4078.29	2566.82	1511.47	1293.12	908.162	384.955	2220.45	698.624	1521.83	1113.74	888.064	225.676	3370.35	1836.23	1534.13	2702.24	712.401
			1941.98	949.589	992.387	1850.01	1298.52	551.49	8409.42	5399.64	3009.78	7755.87	5268.27	2487.6	2073.65	1087.07	986.581	1399.84	798.092	601.748	9661.17	3627.13	6034.05	3966.02	2084	1882.02	5827.46	3268.03	2559.43	4103.75	1020.92	3082.83				7276.73	1085.54	6191.19	2057.55	723.647	1333.91	1051.33	888.064	163.268	2231.33	1477.02	754.303	1643.93	626.727
3119.5	725.409	2394.09	2381.29	949.589	1431.7	2876.45	1314.1	1562.35	6983.91	3671.33	3312.58	9267.85	5268.27	3999.58	3334.48	1260.85	2073.63	3748.53	886.04	2862.49	3647.99	1711.89	1936.09	7736.76	3727.33	4009.42	5218.2	3176.26	2041.94	2440.8	933.2	1507.6	15565.9	3585.23	11980.6	2202.03	993.907	1208.12	1456.74	650.51	806.232	1137.13	804.539	332.59	1895.05	1477.02	418.026	3487.41	739.785
			2354.05	949.589	1404.46	3876.28	1398.24	2478.04	10526.3	5564.65	4961.63	11147.2	6943.9	4203.33	3069.33	1260.85	1808.48	2276.31	886.04	1390.27	3399.32	1711.89	1687.43	10227.1	6329.51	3897.57	10633.3	2501.25	8132.02	1226.08	684.816	541.259				1770.07	993.907	776.166	1425.12	621.831	803.284	1043.74	813.786	229.956	2791.23	1626.77	1164.46	2857.24	670.863
1586.59	762.953	823.633	1597	748.521	848.483	3498.23	1334.84	2163.39	7176.11	2397.11	4778.99	12889.9	6943.9	5946.02	3066.34	1101.09	1965.25	5143.59	1645.58	3498.01	2385.06	1711.89	673.165	5180.21	2459.38	2720.83	26416.1	2978.29	23437.9	1218.16	807.878	410.287	6641.87	3585.23	3056.64	1998.94	881.826	1117.12	1129.57	666.833	462.736	1198.81	813.786	385.027	3968.09	1618.04	2350.05	2901.53	618.168
			1960.51	1109.91	850.605	2556.34	1344.22	1212.12	6235.88	2414.38	3821.5	11560.7	5227.12	6333.56	3166.62	1463.65	1702.97	5377.39	1645.58	3731.81	2648.53	1711.89	936.644	9940.5	3014.64	6925.85	10794.1	2613.09	8181.04	1597.28	805.57	791.707				2018.25	881.826	1136.43	1309.78	701.097	608.682	1045.32	705.41	339.91	2514.96	1676.38	838.577	874.393	578.475
1348.2	762.953	585.25	2264.51	1109.91	1154.61	2069.03	1480.15	588.879	9815.78	4962.37	4853.42	14966.3	6264.48	8701.8	3382.52	1527.74	1854.77	5296.07	1645.58	3650.49	6646.77	3450.3	3196.47	7986.59	3337.95	4648.64	4021.99	2613.09	1408.9	1363.37	762.229	601.136	5094.87	3585.23	1509.64	1140.26	835.83	304.425	1777.37	627.997	1149.38	1058.65	705.41	353.244	2689.32	1676.38	1012.94	740.768	578.475
			1922.63	997.157	925.474	2425.39	1211.62	1213.77	9002.49	4068.49	4933.99	11508.8	6152.04	5356.8	2929.59	1527.74	1401.85	2255.44	929.147	1326.29	3497.82	1964.25	1533.58	6407.98	3337.95	3070.03				2978.85	762.229	2216.62				1814.57	912.469	902.1	1942.42	682.461	1259.96	1088.66	849.895	238.761	2161.53	1193.58	967.942	750.096	578.475
1302.09	818.196	483.889	1396.97	924.292	472.677	10951.9	1617.89	9333.96	10558.1	6214.46	4343.66	11508.8	6346.29	5162.55	2982.61	1499.45	1483.16	2551.31	1004.38	1546.93	3506.56	1964.25	1542.31	5674.99	3337.95	2337.04				2136.73	937.431	1199.3	5203.53	2629.62	2573.91	2906.73	1360.07	1546.66				1404.08	881.452	522.629	1942.34	1062.63	879.712	2438.55	755.144
			2689.66	968.169	1721.49	4717.77	2005.56	2712.21	7331.09	3992.87	3338.21	7419.81	5683.97	1735.84	5700.63	2027.27	3673.36	3863.82	1004.38	2859.44	7319.13	2938.2	4380.93	9114.33	7048.83	2065.5				1601.76	920.465	681.294				1596.77	1023.67	573.095				1323.43	919.583	403.849	3914.25	1896.18	2018.07	1868.81	755.144
1199.08	818.196	380.88	1281.24	1019.21	262.031	2914.42	1419.03	1495.39	15415.6	8384.56	7030.99	8288.08	5638.83	2649.25	4077.38	2027.27	2050.11	1697.37	962.358	735.011	10411.6	4333.96	6077.68	9642.59	6826.17	2816.42				1550.99	920.465	630.521	3546.38	2984.48	561.895	1924.09	792.264	1131.82				1425.5	835.585	589.917	3938.91	1896.18	2042.73	2067.36	755.144
			2274.19	1025.51	1248.68	3145.56	1508.9	1636.66	11290	6218.41	5071.63				4702.04	2136.35	2565.69	2285.13	962.358	1322.78	8143.94	4333.96	3809.98	5988.67	4282.77	1705.9				2862.69	969.758	1892.93				1229.67	843.22	386.452				1220.24	809.272	410.972	2532.87	1583.89	948.979	1500.36	755.144
1758.72	1001.01	757.704	3775.16	1309.79	2465.38	2224.34	1276.12	948.219	11315.7	3278.46	8037.22				5059.61	1577.96	3481.65	1745.59	962.358	783.231	12055	4333.96	7721.01	27477	6994.21	20482.8				1892.6	909.2	983.4	1722.88	1358.06	364.825	4642.34	1642.6	2999.74				1342.95	809.272	533.677	2585.88	1583.89	1002	2054.62	672.616
			2066.39	1150.1	916.291	1872.46	1223.92	648.538	6071.89	3278.46	2793.43				4270.35	1596.3	2674.05	23407.5	3046.7	20360.8	7543.59	3823.65	3719.93	8303.11	5034.9	3268.22				2646.55	909.2	1737.35				3312.17	1410.26	1901.9							1851.25	1347.91	503.336	4191.28	672.616
3071.11	1001.01	2070.1	1653.36	1150.1	503.265	1525.35	1251.99	273.363	6122.54	3278.46	2844.08				4657.12	1476.22	3180.9	37015.4	3046.7	33968.7	7543.59	3431.69	4111.9	6381.16	3276.06	3105.1				2624.59	2014.79	609.797	4510.43	2270.54	2239.89	4773.36	1377.14	3396.22							2231.12	1347.91	883.204	1288.73	644.615
			2781.97	1181.37	1600.6	2277.24	1398.88	878.363	9756.5	3382.83	6373.68				2852.33	1321.43	1530.9	27389.9	3046.7	24343.2	14112.6	5688.23	8424.38	17896.9	5291.25	12605.6				3388.66	1550.69	1837.97				3061.53	1689.14	1372.39							2695.71	1522.71	1173	1962.82	833.283
1934.84	1001.01	933.83	4243.67	1249.17	2994.49	1723.7	1174.96	548.741	9823.97	3382.83	6441.14				2733.97	1321.43	1412.54	18644.1	1637.8	17006.3	8174.74	5688.23	2486.5	8852.74	4219.95	4632.78				3446.3	1136.81	2309.49	2972.81	2270.54	702.264	4728.19	1477.23	3250.97							2000.55	1219.39	781.166	2657.99	833.283
			4542.83	1314.11	3228.72	2482.48	1438.36	1044.12	7349.71	3382.83	3966.89				2824.58	1321.43	1503.15	6540.2	1637.8	4902.4	8625.1	5688.23	2936.87	7896.09	4219.95	3676.13				1595.25	1050.79	544.465				2286.55	1175.62	1110.93							1910.37	1219.39	690.984	5270.74	833.283
2984.05	1001.01	1983.03	2529.16	1199.95	1329.21	1857.78	1348.81	508.967							2539.13	1065.13	1474	3133.34	1637.8	1495.54	11939	6015.19	5923.85	7427.66	4219.95	3207.7				2684.4	1040.81	1643.59	6285.94	3342.07	2943.87	2428.3	1497.94	930.35							3224.64	1627.2	1597.45	1061.49	626.122
			3753.74	1276.03	2477.7	2254.73	976.854	1277.88							2510.04	1065.13	1444.91	1476.81	1002.98	473.827	11962.4	6907.31	5055.14	15298.9	2502.57	12796.3				2684.4	1040.81	1643.59				3983.74	1342.1	2641.65							3037.89	1784.34	1253.55	938.446	626.122
1631.15	835.34	795.811	6730.78	1783.49	4947.29	2741.54	1285.5	1456.04							2400.9	1038.05	1362.85	6029.39	1002.98	5026.4	12139.7	6638.6	5501.05	5149.35	3314.66	1834.69				20889.2	1354.69	19534.6	3428.47	2591.4	837.064	3297.96	1342.1	1955.86							2648.38	1704.85	943.528	3033.76	897.879
			1653.59	1088.35	565.239	2199.86	1056.28	1143.59							2085.04	1038.05	1046.99	4515.45	1002.98	3512.47	11235.3	5076.59	6158.74	7425.21	4441.83	2983.38				4661.72	1354.69	3307.03				5980.69	1267.52	4713.17							3044.27	1706.1	1338.16	7770.44	897.879
1233.43	835.34	398.086	3082.69	1302.55	1780.14	2490.7	1091.9	1398.8										38970.2	2589.14	36381	11493.8	5076.59	6417.25	10770.6	6321.16	4449.45				2021.36	1257.72	763.643	2977.76	1957.27	1020.49	2761.86	1267.52	1494.35							2719.48	1706.1	1013.38	2057.37	631.633
			16470.1	1418.66	15051.5	2153.58	919.654	1233.93										2111.86	829.542	1282.32	10354.7	4757.36	5597.38	9472	4477.43	4994.57				1679.77	890.01	789.761				1690.83	1033.11	657.715							2358.99	1499.5	859.491	1263.25	631.633
1184.5	835.34	349.163	4542.34	1295.91	3246.44	2777.93	1230.2	1547.73										2108.2	829.542	1278.66	6732.82	4757.36	1975.46	9070.23	4605.13	4465.1				3108.53	1295.5	1813.03	6121.71	2928.02	3193.69	2278.64	1033.11	1245.53							2044.87	1499.5	545.37	1901.17	690.166
			2814.62	1295.91	1518.72	1996.19	1230.2	765.994										3515.95	781.042	2734.9	15082.9	7369.07	7713.84	8593.14	4636.87	3956.27				1596.07	1295.5	300.574				1987.98	1275.86	712.118							1954.34	1219.71	734.629	1322.1	707.22
1163.36	835.34	328.016	2151.53	1086.04	1065.49	1422.07	789.275	632.792										3425.9	781.042	2644.86	8575.76	5215.91	3359.85	7182.11	4239.17	2942.94				5834.79	1235.61	4599.17	5525.66	2573.74	2951.92	2035.97	1224.57	811.404							2424.03	1139.5	1284.54	2237.74	724.22
			6327.86	1346.08	4981.78	1515.38	875.234	640.141										2050.07	781.042	1269.03	9439.86	4668.89	4770.97	6697.68	4309.98	2387.7				1960.3	1280.28	680.015				1875.36	1116.6	758.751							2069.12	1397.8	671.327	1706.45	681.518
1512.32	683.724	828.594	2218.68	1191.42	1027.26	1675.01	1057.49	617.523										4173.61	927.945	3245.66	7561.86	4668.89	2892.97	9631.16	4309.98	5321.18				1403.16	965.003	438.162	10614.5	2637.33	7977.22	4724.69	2478.8	2245.89										2106.36	636.091
			1609.64	1163.08	446.552	2796.09	1242.45	1553.64										29813.5	1571.31	28242.2	15677.8	6488.64	9189.17	7177.95	3206.03	3971.93				1535.93	906.381	629.554				4560.32	2478.8	2081.52										2366.58	686.255
2752.62	916.645	1835.97	1712.08	1187.65	524.432	1723.61	1041.21	682.397										5330.93	1571.31	3759.62	12608.9	4723.01	7885.84	3947.43	2170.07	1777.37				1772.37	903.559	868.808	5071.31	2402.4	2668.91	3074.75	1326.17	1748.58										5273.72	923.215
			1466.99	1187.65	279.342	1239.88	763.936	475.942										6813.48	1114.67	5698.81	12206.5	4723.01	7483.51	4359.39	2170.07	2189.33				2117.52	919.739	1197.78				2758.74	1599.53	1159.22										1896.91	923.215
11296.1	790.184	10505.9	1376.15	1085.79	290.355	1057.47	763.936	293.539										19608.9	1530	18078.9	8358.71	4723.01	3635.7	2658.62	2170.07	488.557				1146.59	840.351	306.238	8351.83	2800.86	5550.97	1355.64	890.627	465.01										1114.64	713.764
			1456.31	1085.79	370.522	1621.89	930.478	691.408										10139.4	1206.38	8933.01	6472.09	3382.18	3089.91	5624.24	4099.1	1525.14				2089.8	844.191	1245.61				1585.84	970.048	615.789										1484.06	713.764
3048.48	790.184	2258.3				1204.62	919.532	285.09										5122	1206.38	3915.62	12367.6	3720.08	8647.51	6337.19	4099.1	2238.08				1574.37	844.191	730.177	6307.21	2800.86	3506.35	1889.05	970.048	919.003										8143.48	779.3
						1244.18	919.532	324.651										3380.74	1002.51	2378.23	7911.34	3720.08	4191.26	13852	3298.86	10553.2				2262.93	1268.56	994.368				3244.2	1461.35	1782.85										1632.39	779.3
3062.09	757.18	2304.91				1145.56	919.532	226.027										5958.5	1151.37	4807.13	8058.4	4955.93	3102.48	24758.9	5510.35	19248.5				2554.67	1485.2	1069.47	5494.85	2377.28	3117.57	989.472	704.817	284.655										3582.58	842.062
						1433.58	877.79	555.794										7681.07	1183.7	6497.37	13273.7	4955.93	8317.82	6658.09	1660.87	4997.23				2062.8	1140.24	922.563				3409.56	1149.82	2259.74										1105.12	587.978
2323.85	854.195	1469.65				1124.93	780.075	344.857										3967.02	1183.7	2783.31				5258.93	1723.43	3535.51				2166.51	1140.24	1026.28	4087.72	1829.24	2258.47	2738.32	1329.81	1408.51
						1334.57	780.075	554.491										7002.45	1834.37	5168.08				3195.84	1723.43	1472.41				1453.74	958.623	495.121				2512.52	1376.53	1136
1999.08	854.195	1144.89				1495.35	937.961	557.384										7185.27	1834.37	5350.9				2703.66	1723.43	980.238				2449.07	1092.41	1356.65	3493.9	1773.3	1720.61	2900.65	1376.53	1524.12
						1745.62	1120.64	624.979										6994.6	1404.16	5590.44				5653.29	1831.55	3821.74				1635.75	1000.62	635.132				2069.35	1466.56	602.793
2300.05	720.684	1579.37				1507.09	1120.64	386.451										6048.87	1404.16	4644.71				16530.1	2063.84	14466.3				2578.89	1620.33	958.561	6597.58	3153.16	3444.42
						1313.71	1009.04	304.664										5388.45	1404.16	3984.29				3742.51	1527.9	2214.61
1930.46	720.684	1209.77																2617.74	1088.65	1529.08				9167.59	1774.54	7393.05							5935.68	3153.16	2782.52
																		6983.64	1163.32	5820.31				6543.15	1570.41	4972.74
1527.23	720.684	806.549																13024	1408.38	11615.6				9883.2	1570.41	8312.79							4279.4	2046.82	2232.58
																		7838.17	1408.38	6429.79				2716.61	1169.51	1547.11
3046.11	865.734	2180.38																7886.65	1408.38	6478.27				1357.14	1169.51	187.631							4235.98	2046.82	2189.16
																		5135.01	1518.5	3616.51				2669.46	1676.02	993.433
2642.02	865.734	1776.28																8595.8	1518.5	7077.3				2182.49	1224.58	957.919							4844.54	3188.8	1655.73
																								4007.26	1653.75	2353.51
1952.72	865.734	1086.99																						2433.47	1177.67	1255.81							3725.71	1981.04	1744.67
																								2737.82	1325.85	1411.97
1433.53	629.717	803.817																						7671.5	1630.24	6041.26							3510.52	1981.04	1529.48
																								6276.69	1745.01	4531.68
1507.98	631.565	876.411																															2842.95	1981.04	861.905
[truncated: 16 more columns]

[truncated: 9 more sheets: FigS4-100nM-10uM-2min, FigS4-invertedReactions, FigS4-100nM-10uM-MgCl2-2mM, FigS4-100nM-10uM-MgCl2-5mM, FigS5-starv-0h, FigS5-starv-4h, FigS5-starv-6h, FigS5-500nM-2uM-complete, FigS5-500nM-2uM-starvation]
